# Supplementary material for: Inflammatory response mediates cross-talk with immune function and reveals clinical features in acute myeloid leukemia
Source: Biosci Rep. 2022 May 10;42(5):BSR20220647. doi: 10.1042/BSR20220647 (PMC9093697; doi:10.1042/BSR20220647)
Supplement: Supplementary Tables S1-S6 [file BSR-2022-0647_supp1.zip]

Archive with 6 entries (6 files):
- BSR-2022-0647_suppST1.xlsx
- BSR-2022-0647_suppST2.xlsx
- BSR-2022-0647_suppST3.xlsx
- BSR-2022-0647_suppST4.xlsx
- BSR-2022-0647_suppST5.xlsx
- BSR-2022-0647_suppST6.xlsx
