# Supplementary material for: Inflammatory response mediates cross-talk with immune function and reveals clinical features in acute myeloid leukemia
Source: Biosci Rep. 2022 May 10;42(5):BSR20220647. doi: 10.1042/BSR20220647 (PMC9093697; doi:10.1042/BSR20220647)
Supplement: Supplementary Tables S1-S6 [file BSR-2022-0647_supp1.zip › BSR-2022-0647_suppST1.xlsx]

## Sheet: Sheet1
Table S1: The infiltration ratio of various TME cells
Mixture	B cells naive	B cells memory	Plasma cells	T cells CD8	T cells CD4 naive	T cells CD4 memory resting	T cells CD4 memory activated	T cells follicular helper	T cells regulatory (Tregs)	T cells gamma delta	NK cells resting	NK cells activated	Monocytes	Macrophages M0	Macrophages M1	Macrophages M2	Dendritic cells resting	Dendritic cells activated	Mast cells resting	Mast cells activated	Eosinophils	Neutrophils	P-value	Correlation	RMSE
TCGA-AB-2803	0.075858	0	0.0561619	0.0971885	0	0.106259	0	0.0111501	0.00508695	0	0.0847534	0	0.176621	0	0	0.0253867	0	0	0.149435	0.0539489	0.138848	0.0193026	0	0.41996	0.90688
TCGA-AB-2805	0.0505754	0.0371921	0.0272902	0.0525281	0	0.14667	0	0	0	0	0.0505271	0	0.374987	0	0	0.101429	0.0194858	0	0.0848313	0	0.0544842	0	0	0.583651	0.827896
TCGA-AB-2806	0.12601	0.0753109	0.0277675	0.0164404	0	0.230709	0	0.0212356	0	0	0.0223639	0.00265026	0.0757494	0	0	0.114336	0	0	0.164636	0	0.12279	0	0	0.411752	0.910855
TCGA-AB-2808	0.0108088	0.103464	0.0479797	0.0181828	0	0.0878152	0	0.00490894	0	0.00143645	0.0878461	0	0.216902	0	0	0.101714	0	0	0.12299	0.0101936	0.095907	0.0898507	0	0.536059	0.852703
TCGA-AB-2810	0.0051373	0.0671982	0.033775	0.141436	0	0.0882127	0	0.0237194	0	0	0.119502	0	0.185375	0.000794229	0	0.0286087	0	0	0.151989	0	0.098006	0.0562467	0	0.469546	0.883869
TCGA-AB-2811	0.029889	0.0677614	0.0270416	0.10226	0	0.103896	0.00410787	0	0	0	0.132747	0	0.292756	0	0	0.0954749	0	0	0.0586148	0.0186481	0.0668021	0	0	0.483002	0.877533
TCGA-AB-2812	0.124238	0.0070512	0.00654845	0.0262456	0.0259782	0.0533682	0	0.0143687	0	0	0.0816402	0	0.144827	0	0.000546028	0.0360551	0	0	0.202056	0	0.263792	0.0132842	0	0.395103	0.918588
TCGA-AB-2813	0.047802	0.00760624	0.105471	0.0951608	0	0.128916	0	0.0136065	0	0	0.0441498	0.00479987	0.329383	0.0121714	0	0.0882966	0	0	0.0245895	0	0.0697223	0.0283249	0	0.556214	0.839436
TCGA-AB-2814	0.111848	0.0574335	0.0236704	0.125136	0	0.182713	0	0.0305269	0	0	0.0773192	0	0.0880655	0.0118842	0	0.0530883	0	0	0	0.0236158	0.165731	0.0489687	0	0.388033	0.921931
TCGA-AB-2815	0	0.101051	0.0242655	0.0510817	0	0.038256	0	0.0110718	0	0	0.100583	0	0.283695	0	0	0.142215	0.0321353	0	0.122924	0	0.0927229	0	0	0.526529	0.859463
TCGA-AB-2816	0.0922516	0	0.00891835	0.0681544	0	0.104634	0	0	0	0	0.0603453	0	0.389564	0	0	0.0962462	0	0	0.0781118	0	0.098584	0.0031906	0	0.546089	0.844595
TCGA-AB-2817	0.145364	0.0170402	0.0131712	0.0664563	0	0.162885	0	0	0	0	0.0676371	0.00731595	0.267117	0	0	0.091892	0	0	0.0956909	0	0.0654301	0	0	0.531967	0.855318
TCGA-AB-2818	0.0461313	0.0567675	0.0295542	0.0376842	0	0.113155	0	0	0	0	0.110456	0	0.22628	0	0	0.0939074	0	0	0.0562481	0.0271306	0.0878669	0.114818	0	0.54581	0.845416
TCGA-AB-2819	0.108388	0.0107862	0.0499685	0.22467	0	0.0409997	0	0.0558615	0.0145247	0	0	0.0633728	0.150298	0	0.0128884	0.0748218	0	0	0.133821	0	0.0595993	0	0	0.441313	0.896887
TCGA-AB-2820	0.24345	0	0.0277052	0.0707195	0	0.131352	0	0.0225361	0	0	0.168337	0.0235465	0.131048	0	0	0.0149101	0	0.00111188	0.100452	0	0.0631303	0.00170133	0	0.482738	0.875066
TCGA-AB-2821	0.175743	0	0.0663432	0.0891988	0	0.135503	0	0.0366948	0	0	0.0734945	0.0180842	0.312365	0.0124243	0	0.0570344	0	0	0.0137861	6.91711e-05	0.00925916	0	0	0.520054	0.856006
TCGA-AB-2822	0.120326	0.011315	0.0651822	0.100355	0	0.227066	0	0	0.00255083	0	0.0806661	0	0.0322698	0	0	0.0978599	0	0	0.18273	0.0024084	0.0772698	0	0	0.392768	0.919377
TCGA-AB-2823	0.0237824	0.0714498	0.00882192	0.182429	0	0.0986781	0	0.0132496	0.00648764	0	0.0650446	0.0273327	0.169055	0	0	0.0922444	0	0	0.166707	0	0.0591695	0.0155484	0	0.378575	0.925327
TCGA-AB-2824	0.0620267	0.0422612	0.0478504	0.149036	0	0.0440549	0	0.0248265	0.0152606	0	0.0896106	0	0.238619	0	0	0.115769	0	0	0.0840391	0	0.0798914	0.0067532	0	0.486799	0.877075
TCGA-AB-2825	0.0103038	0.0754216	0.0218496	0.0677509	0	0.0908366	0	0	0	0	0.0461601	0	0.32185	0	0	0.159057	0	0	0.0857268	0	0.101029	0.0200149	0	0.523142	0.858576
TCGA-AB-2826	0.0395344	0.0267073	0.020317	0.0160341	0	0.134256	0.00166455	0	0	0	0.0769893	0	0.281032	0	0	0.11319	0	0	0.101047	0	0.123981	0.0652471	0	0.575048	0.832449
TCGA-AB-2828	0	0.0767057	0.0675757	0.018025	0	0.124778	0	0.00570761	0	0	0.0597337	0	0.393946	0	0	0.107839	0	0	0.0775781	0	0.0548531	0.013258	0	0.561482	0.836854
TCGA-AB-2830	0.17394	0	0.0203375	0.216279	0.0637624	0	0	0.0104518	0.0217992	0	0.081841	0.0157099	0.144968	0	0	0.163325	0	0	0.0593906	0	0.0281961	0	0	0.492958	0.871722
TCGA-AB-2832	0.121604	0.119815	0.00491811	0.095843	0.0353865	0	0	0.0546045	0	0	0.0868354	0	0.087245	0	0	0.282488	0	0.000479872	0.0250833	0	0.0856973	0	0	0.425775	0.904143
TCGA-AB-2833	0.0877441	0.0018333	0.0140504	0.0519926	0	0.124027	0	0	0	0	0.0513653	0	0.426117	0.0107262	0	0.0656919	0	0	0.0646341	0	0.0719279	0.0298898	0	0.596111	0.814604
TCGA-AB-2834	0	0.0983584	0.0306742	0.068694	0	0.103251	0	0.00296618	0.00465802	0	0.0602705	0	0.280652	0	0	0.105219	0	0	0.101289	0	0.0647033	0.0792646	0	0.515108	0.862053
TCGA-AB-2835	0.053995	0.0677901	0.0338527	0.0364622	0	0.1619	0	0	0	0	0.0474051	0	0.283044	0	0	0.160488	0	0.000514605	0.0403512	0	0.0803225	0.0338743	0	0.51049	0.864862
TCGA-AB-2836	0.057941	0.0157742	0.0400527	0.0854642	0	0.124508	0	0.00460328	0	0	0.0562232	0	0.302798	0	0	0.105607	0	0.0201555	0.0813271	0	0.0646257	0.0409208	0	0.569148	0.837133
TCGA-AB-2837	0.0429137	0.0477402	0.0231234	0.0651523	0	0.0769981	0	0	0	0	0.0796192	0	0.306754	0	0	0.159224	0	0	0.0630075	0	0.0862151	0.0492531	0	0.567737	0.835122
TCGA-AB-2838	0.0630612	0.0634774	0.0102652	0.155142	0.0328944	0	0	0.0157221	0	0	0.122111	0.00105491	0.173949	0	0.00257817	0.0859051	0	0	0.151036	0.00417109	0.0738114	0.0448215	0	0.545315	0.848964
TCGA-AB-2839	0.0800131	0.065712	0	0.0967799	0	0.0647719	0	0.0131167	0.0129927	0	0.0933716	0	0.111759	0	0	0.0363486	0	5.39496e-05	0.189483	0.0328021	0.202795	0	0	0.423161	0.905408
TCGA-AB-2840	0.16427	0.0236002	0.0140504	0.0450452	0	0.140392	0	0.00756399	0	0	0.0519118	0.00625297	0.160822	0	0	0.0998106	0	0	0.178952	0	0.107329	0	0	0.401087	0.915486
TCGA-AB-2841	0	0.129493	0	0.18614	0.0684585	0	0	0	0	0	0.178961	0	0.200252	0	0	0.00639379	0	0.00637603	0.187594	0	0.0363313	0	0	0.444706	0.894976
TCGA-AB-2842	0.0422436	0.057321	0.0383186	0.075408	0	0.154451	0	0	0	0	0.0836034	0	0.360637	0	0	0.110701	0	0.00805872	0.00193481	0.00855335	0.0587691	0	0	0.418459	0.907801
TCGA-AB-2843	0.0755581	0.0720762	0.0395189	0.130514	0	0.0494336	0	0.00458385	0.0281198	0	0.102744	0.00414221	0.219783	0	0	0.148123	0	0	0.107847	0	0.0175557	0	0	0.553947	0.845428
TCGA-AB-2844	0	0.113359	0.0358912	0.0238899	0	0.126744	0	0.00538952	0	0	0.0996209	0	0.289106	0	0	0.104694	0	0	0.0936615	0.0193384	0.0883061	0	0	0.491932	0.875052
TCGA-AB-2845	0.0438348	0.112607	0.025428	0.0890283	0	0.10579	0	0.019516	0	0	0.0675109	0	0.206635	0	0	0.152031	0	0.00487915	0.0988678	0.00795965	0.0659129	0	0	0.527111	0.860663
TCGA-AB-2846	0.0570738	0.03423	0.0504943	0.022355	0	0.185654	0	0	0	0	0.111396	0	0.293159	0	0	0.0827286	0.00640828	0	0.0783475	0.0120342	0.0504884	0.0156317	0	0.49574	0.872438
TCGA-AB-2847	0.0601796	0.0144213	0.0736749	0.256437	0.00102906	0	0.00447841	0.0511772	0.00455935	0	0.098258	0	0.138332	0	0	0.0427396	0	0	0.1816	0	0.0731134	0	0	0.576265	0.829936
TCGA-AB-2848	0.0984759	0.00414809	0.0203387	0.0793107	0	0.0813478	0	0.00705029	0	0	0.0951893	0	0.281603	0	0	0.124481	0	0	0.0780143	0	0.0732196	0.0568211	0	0.53073	0.854262
TCGA-AB-2849	0.135875	0	0.0882415	0.0939164	0.0600055	0.0846032	0	0.0325346	0.0477712	0.0489783	0.0585673	0	0.144745	0	0	0.0602962	0	0	0.090818	0.0158625	0.020066	0.0177203	0	0.435484	0.8994
TCGA-AB-2851	0.0988851	0	0.0261999	0.0192573	0	0.161797	0	0.00668843	0	0	0.101414	0	0.355428	0	0	0.1153	0	0.00179591	0.0407618	0	0.0358306	0.0366418	0	0.55076	0.841962
TCGA-AB-2853	0.0892535	0.00235747	0.0495664	0.0602232	0	0.161395	0	0	0	0.00162798	0.102617	0	0.270236	0	0	0.0887915	0	0	0.0462414	0.00627702	0.121413	0	0	0.397009	0.917243
TCGA-AB-2854	0.0506323	0.0478624	0.052176	0.163698	0	0.0355837	0	0.0363917	0	0	0.0300492	0.0104646	0.321301	0	0	0.108375	0	0.00487895	0.0632107	0	0.0629778	0.0123989	0	0.526526	0.856507
TCGA-AB-2855	0.185506	0	0.0400715	0.0817856	0	0.140545	0	0.0121669	0	0.00622395	0.0605885	0	0.212781	0	0	0.101765	0	0	0.0709552	0	0.087611	0	0	0.372579	0.928105
TCGA-AB-2856	0.10132	0	0.0543747	0.0958769	0	0.0959945	0	0.00659781	0.0238174	0	0.0756544	0	0.314592	0	0	0.134258	0	0	0.0530433	0	0.0444711	0	0	0.515156	0.862241
TCGA-AB-2857	0.182442	0	0.038487	0.201988	0	0	0	0.082454	0.0115655	0	0.0932658	0.00638614	0.103649	0	0.000460859	0.0481855	0	0	0.127916	0	0.0810041	0.0221968	0	0.587667	0.822932
TCGA-AB-2858	0.03953	0.0577679	0.0648203	0.157361	0	0.146538	0	0.0257097	0	0	0.0459612	0.00547793	0.100905	0	0	0.0659722	0	0	0.171509	0.00848009	0.0931173	0.0168504	0	0.508454	0.866444
TCGA-AB-2859	0.0502705	0.044851	0.0477381	0.200637	0	0.144419	0	0	0.050489	0	0.102654	0.0042467	0.170552	0	0	0.043906	0	0	0.0791565	0	0.06108	0	0	0.509671	0.862529
TCGA-AB-2860	0.106449	0	0.0992514	0.12779	0	0.110495	0	0.0183393	0.00177322	0	0.118508	0	0.231974	0	0	0.0929662	0	0	0.0487003	0.0106453	0.032837	0.000269934	0	0.586551	0.824578
TCGA-AB-2861	0.0655989	0.0510284	0.04862	0.0649724	0	0.132742	0	0.0109247	0	0	0.109086	0	0.3296	0	0	0.132581	0	0.000450019	0	0.0235227	0.0308745	0	0	0.422493	0.905745
TCGA-AB-2862	0.157546	0.00768822	0.033717	0.148648	0	0.13699	0	0.0459149	0.00313247	0	0.114874	0	0.085428	0	0	0.0328671	0	0	0.143029	0.0244617	0.0657037	0	0	0.449022	0.892742
TCGA-AB-2863	0.057489	0.10726	0.10448	0.137528	0	0.100099	0	0	0	0	0.00784944	0.0323075	0.155838	0	0	0.0790569	0	0	0.107241	0	0.0652258	0.045626	0	0.361187	0.93385
TCGA-AB-2865	0.0309159	0.0327789	0.0413602	0.104848	0	0.140473	0	0.0180377	0	0	0.108752	0	0.296668	0	0	0.0880748	0	0.00251524	0.0871943	0	0.0281928	0.0201901	0	0.518661	0.860522
TCGA-AB-2866	0.00163744	0.0763355	0.0080584	0.155466	0	0.16001	0	0	0.00214829	0	0.0903573	0	0.357781	0	0	0.148206	0	0	0	0	0	0	0	0.51265	0.859922
TCGA-AB-2867	0.12127	0	0.0177999	0.206201	0	0.0905903	0	0.0148932	0.0321575	0	0.0922622	0	0.204394	0	0	0.0425926	0	0	0.0678993	0	0.0698809	0.0400582	0	0.560837	0.83691
TCGA-AB-2868	0.112406	0	0.0709626	0.189777	0.107167	0	0	0.00501239	0.0142118	0	0.140566	0	0.103894	0	0	0.00739608	0	0	0.156123	0	0.0341859	0.058296	0	0.590031	0.819071
TCGA-AB-2869	0.134212	0.0137882	0.041407	0.112881	0	0.194978	0	0.0109118	0.0163893	0	0.106752	0.00824333	0.0722095	0	0	0	0	0	0.151712	0	0.132567	0.00394878	0	0.488124	0.873331
TCGA-AB-2870	0.0523434	0.0518318	0.0327392	0.0272002	0.00428248	0.125517	0	0.00890286	0	0	0.124743	0	0.264865	0	0	0.120183	0.00877588	0	0.098122	0.0165956	0.0638976	0	0	0.526509	0.859574
TCGA-AB-2871	0.199588	0	0	0.289156	0.0748054	0	0	0.0157161	0.0286301	0	0.165284	0	0.0744421	0	0	0.00760416	0	0	0.0664609	0.0195447	0.0587693	0	0	0.56368	0.826895
TCGA-AB-2872	0.158914	0	0.0791249	0.166099	0	0.0437132	0	0.0217771	0.000235824	0	0.0891531	0	0.136154	0	0	0.0374222	0	0	0.186018	0	0.081388	0	0	0.390495	0.920622
TCGA-AB-2873	0.0753868	0	0.0641687	0.0667275	0	0.173076	0	0	0	0	0.105355	0	0.343215	0	0	0.0658329	0	0	0.0173541	0.0149525	0.0463608	0.0275708	0	0.55202	0.840899
TCGA-AB-2874	0.0225046	0.0422047	0.120703	0.126193	0	0.0422742	0	0.00196716	0.029788	0	0.0744035	0	0.290428	0	0	0.0554385	0	0	0.0897505	0.0141118	0.0541246	0.0361093	0	0.395286	0.918377
TCGA-AB-2875	0.124523	0.0175721	0	0.112145	0	0.181497	0	0.0353994	0	0	0.112379	0	0.163829	0	0	0.0466896	0	0	0.125084	0.000277227	0.0806041	0	0	0.495361	0.871337
TCGA-AB-2876	0.0694002	0.0616815	0	0.12114	0.0293782	0.0307134	0	0.0104006	0	0	0.0989908	0	0.125251	0	0	0.107496	0	0	0.156921	0	0.188627	0	0	0.515335	0.864513
TCGA-AB-2877	0.0409162	0.0922287	0.0371856	0.14824	0	0.140297	0	0.031643	0	0	0.0675283	0.0442292	0.099877	0	0	0.038477	0	0	0.176817	0	0.0825609	0	0	0.386799	0.922271
TCGA-AB-2878	0.120795	0.00423526	0.0698487	0.0159554	0	0.237462	0	0.0458176	0	0	0.100985	0	0.0872894	0	0	0.0425887	0	0	0.0909328	0.0473286	0.0997101	0.0370504	0	0.503463	0.867783
TCGA-AB-2879	0.0910966	0.00249393	0.114301	0.0415482	0	0.228497	0	0	0	0	0.0502106	0.020938	0.0583434	0	0	0.134768	0	0	0.206072	0.0034477	0.0482825	0	0	0.298567	0.960658
TCGA-AB-2880	0.031058	0.0973965	0	0.0403332	0	0.150299	0	0.0313788	0	0	0.0759995	0	0.267783	0	0	0.151279	0	0	0.0907011	0	0.0637715	0	0	0.462886	0.888586
TCGA-AB-2881	0.132487	0	0.0143602	0.125687	0	0.17748	0	0	0	0	0.0794476	0	0.291161	0.00708349	0	0.0415155	0	0	0.0803256	0	0.0504523	0	0	0.547934	0.844946
TCGA-AB-2882	0	0.111703	0.0415828	0.134273	0	0.108704	0	0.0460817	0	0	0.166345	0	0.126096	0	0.00707535	0.028664	0	0	0.0595337	0.0372822	0.104038	0.0286206	0	0.567898	0.83329
TCGA-AB-2883	0.116538	0	0.100443	0.13137	0	0.0774149	0.00702563	0.0295062	0	0	0.0480819	0	0.227863	0	0	0.225069	0	0	0.0366884	0	0	0	0	0.392076	0.91977
TCGA-AB-2884	0.125285	0	0.0242582	0.126979	0	0.0734415	0	0.00766819	0.0094923	0	0.055282	0.00499652	0.3137	0	0	0.0646276	0	0	0.0899553	0	0.104315	0	0	0.522205	0.858767
TCGA-AB-2885	0.163615	0	0.043028	0.137709	0	0.213164	0	0	0	0	0.097737	0	0.115823	0	0	0.0698408	0	0	0.117185	0.00477721	0.0371203	0	0	0.463445	0.885889
TCGA-AB-2886	0.190677	0.00825433	0.0162517	0.128454	0	0.150543	0	0	0	0	0.0832102	0.0043204	0.0396023	0	0	0.112288	0	0	0.166367	0	0.100031	0	0	0.419206	0.90712
TCGA-AB-2887	0.157406	0.0420951	0.00968811	0.0696606	0	0.249212	0	0	0	0	0.0724034	0	0.133419	0	0	0.0390693	0	0	0.126758	0.0278149	0.072474	0	0	0.446405	0.89447
TCGA-AB-2889	0.0322749	0.0268236	0.0346249	0.0741337	0	0.149577	0	0.0162314	0	0	0.0759496	0	0.291398	0	0	0.111309	0.023672	0	0.0810371	0.00793363	0.0750354	0	0	0.486892	0.877585
TCGA-AB-2890	0.0872041	0	0.0514527	0.175419	0	0.150745	0	0.00471947	0.00851979	0	0.0982147	0.0130986	0.259935	0	0	0.0139967	0	0	0.0922894	0	0.0422991	0.00210713	0	0.62127	0.804045
TCGA-AB-2891	0.065628	0.0339689	0.102787	0.0800707	0	0.137529	0	0.0286577	0	0	0.084112	0	0.320049	0	0	0.0495337	0	0	0.0197354	0.00265974	0.0752692	0	0	0.492663	0.871375
TCGA-AB-2892	0.00846818	0.0756123	0.0207536	0.0560814	0	0.0984202	0	0.026688	0	0	0.0623625	0	0.311618	0	0	0.0828144	0.0378095	0	0.134166	0	0.0852058	0	0	0.548842	0.84937
TCGA-AB-2893	0.0509664	0.0266067	0.0355268	0.0652702	0	0.154179	0	0.000135284	0	0	0.069883	0	0.388567	0	0	0.145179	0	0	0	0.00690969	0.0538277	0.00294868	0	0.496668	0.869065
TCGA-AB-2894	0.122884	0.0499285	0	0.13929	0	0.127078	0	1.42251e-07	0	0.00314313	0.087483	0	0.181222	0	0	0.188874	0	0.0015328	0.0159437	0	0.0826203	0	0	0.41485	0.909132
TCGA-AB-2895	0.189578	0	0.018383	0.0396224	0	0.231369	0	0	0.0375257	0	0.051671	0.0158477	0.0610024	0	0	0.0630669	0	0	0.156445	0	0.132221	0.0032677	0	0.3067	0.957656
TCGA-AB-2896	0.0686637	0.00576401	0.0327028	0.0842853	0	0.140193	0	0	0.0132162	0	0.0616144	0	0.246561	0	0	0.0924854	0	0	0.132254	0	0.12226	0	0	0.440363	0.898603
TCGA-AB-2897	0.116838	0	0.0576082	0.136017	0	0.107881	0	0.0803464	0	0	0.117909	0	0.131013	0	0	0	0	0	0.136446	0.0446352	0.071307	0	0	0.383429	0.924287
TCGA-AB-2898	0.0884923	0.0299794	0.0774057	0.1707	0	0.0815531	0	0.0224979	0.00499435	0	0.175828	0	0.1864	0	0	0	0	0	0.00743282	0.000470864	0.0542229	0.100023	0	0.43657	0.900006
TCGA-AB-2899	0.165878	0	0.04157	0.162072	0	0.082139	0.00292996	0	0.00120394	0	0.0989252	0	0.244956	0	0	0.0929096	0	0	0.0929021	0	0.00442848	0.0100857	0	0.574995	0.830828
TCGA-AB-2900	0.00834191	0.0802961	0.019873	0.0473582	0	0.0879552	0	0.0433512	0	0	0.0886924	0	0.210401	0	0	0.183838	0	0.00180987	0.118839	0	0.102808	0.0064353	0	0.472483	0.885479
TCGA-AB-2901	0.0881697	0	0.0230504	0.136475	0	0.110576	0	0.0101126	0.0154697	0	0.070937	0.0113498	0.157877	0	0	0.0477714	0	0.00141196	0.229599	0	0.0889293	0.00827086	0	0.427912	0.903375
TCGA-AB-2903	0.0812923	0.00170199	0.0242566	0.0632758	0	0.118368	0	0.0189174	0	0	0.0539223	0.0398964	0.122207	0	0	0.105568	0	0	0.253177	0	0.117417	0	0	0.355061	0.935644
TCGA-AB-2904	0.112335	0.00970631	0.0671729	0.133252	0	0.220563	0	0.0375175	7.78374e-05	0	0.101587	0	0.0415757	0	0	0.0369234	0	0	0.0796996	0.0316457	0.127943	0	0	0.499017	0.867311
TCGA-AB-2908	0.0625297	0.0172499	0.0755464	0.267009	0	0.0237936	0	0.0938115	0	0	0.100096	0.0122434	0.214779	0	0	0.0102218	0	0	0.068212	0.023608	0.0309	0	0	0.507058	0.862406
TCGA-AB-2910	0.101445	0.0165883	0.0467502	0.0474263	0	0.102353	0	0	0	0	0.0973212	0	0.371716	0	0	0.203758	0	0	0.00566134	0	0.00697979	0	0	0.398516	0.918032
TCGA-AB-2911	0.0620641	0.0521542	0.0238677	0.11018	0	0.0975406	0	0.0109539	0.00221439	0	0.066896	0	0.251692	0	0	0.103726	0.0450164	0	0.100713	0	0.0551382	0.017844	0	0.567845	0.84146
TCGA-AB-2912	0	0.119342	0.0522983	0.174459	0	0	0	0.00630432	0	0	0.0613705	0	0.300943	0	0	0.132457	0	0.0104084	0.0777938	0	0.0646236	0	0	0.497773	0.871133
TCGA-AB-2913	0.11298	0.0773939	0.0141549	0.100654	0	0.191866	0	0	0	0	0.0475782	0	0.140588	0	0	0.0446506	0	0	0.146722	0	0.123413	0	0	0.390459	0.920205
TCGA-AB-2914	0.10715	0.0102512	0.0114597	0.0734674	0	0.171366	0	0.018508	0	0	0.0519401	0	0.287496	0	0	0.0903937	0	0	0.108091	0	0.0649897	0.00488685	0	0.516797	0.86291
TCGA-AB-2915	0.0775484	0.000228807	0.0324774	0.179388	0	0.136956	0	0.0029184	0	0	0.0982455	0	0.221411	0	0	0.119043	0	0	0.0162182	0.0336493	0.000277377	0.0816386	0	0.553699	0.839704
TCGA-AB-2916	0.0248992	0.0464453	0.0206333	0.0823706	0	0.155914	0	0	0	0	0.0674726	0	0.294835	0	0	0.0983783	0	0	0.0847066	0	0.0326618	0.0916836	0	0.613062	0.810154
TCGA-AB-2917	0.0769023	0	0.0199164	0.0999148	0	0.172593	0	0.00592397	0	0	0.0580097	0	0.334714	0	0	0.00798169	0	0	0.102163	0.00583176	0.0749839	0.0410657	0	0.504599	0.865713
TCGA-AB-2918	0.0545209	0.114015	0.0157555	0	0	0.08037	0.0160787	0	0	0	0.0789488	0	0.259458	0	0	0.157759	0	0	0.134183	0	0.0889114	0	0	0.437844	0.899605
TCGA-AB-2919	0.109804	0.0725944	0.0894084	0.146813	0.0600712	0.0119447	0	0.0577988	0.00531922	0	0.104594	0	0.0734443	0	0	0.0504008	0	0.00106777	0.204717	0	0.0120227	0	0	0.387596	0.923175
TCGA-AB-2920	0.176557	0	0.0670093	0.147392	0	0.134837	0	0.0331654	0.0185755	0	0.0869091	0.00129319	0.15792	0	0	0.00206524	0	0	0.0238166	0.0469438	0.103516	0	0	0.458483	0.88789
TCGA-AB-2921	0.0807682	0.0703051	0.00938067	0.0568386	0	0.141821	0	0	0	0	0.0239003	0.00786543	0.344961	0	0	0.108056	0	0	0.115389	0	0.0290443	0.0116714	0	0.512967	0.862935
TCGA-AB-2924	0.0482305	0.0304322	0.0307892	0.0277687	0	0.209137	0	0	0	0	0.0991352	0	0.308914	0	0	0.10071	0	0	0.0384968	0.0181449	0.042682	0.0455595	0	0.479097	0.878903
TCGA-AB-2925	0.043955	0.0794994	0.0353026	0.0254601	0	0.128329	0	0.0101846	0	0	0.0375322	0.0107434	0.370809	0	0	0.143081	0	0	0.0818105	0	0.0332933	0	0	0.445995	0.894998
TCGA-AB-2927	0.0841954	0.0235045	0.0556885	0.113299	0	0.159542	0	0	0	0	0.082574	0	0.256331	0	0	0.0746449	0	0	0.0724323	0.00235454	0.0754342	0	0	0.597409	0.823099
TCGA-AB-2928	0.212747	0	0.0813266	0.131173	0.0172809	0.11616	0	0	0	0	0.138456	0.00812819	0.0714332	0	0	0.0544124	0	0	0.0443796	0.00321857	0.121285	0	0	0.295408	0.970228
TCGA-AB-2929	0.0864429	0.00521209	0.0618082	0.111394	0	0.150225	0	0.0321902	0	0	0.0993925	0.0357447	0.169715	0	0	0.0300708	0	0	0.134493	0	0.0433848	0.0399269	0	0.51423	0.861601
TCGA-AB-2930	0.0877076	0.106528	0	0.0365943	0	0.119411	0	0.00122218	0	0	0.110794	0	0.164294	0	0	0.157703	0	0	0.0934897	0	0.108183	0.0140735	0	0.464441	0.887838
TCGA-AB-2931	0.116058	0.00753039	0	0.0777089	0	0.129229	0	0	0.0432278	0	0.069134	0.00621279	0.146311	0	0	0.116217	0	0	0.159506	0	0.128865	0	0	0.393019	0.918927
TCGA-AB-2932	0.00394041	0.110528	0.0361165	0.07312	0	0.0865329	0	0.00382808	0	0	0.0639838	0	0.362606	0	0	0.147217	0	0.00431933	0.026967	0	0.0619626	0.0188778	0	0.521192	0.857348
TCGA-AB-2933	0.123091	0	0.0414457	0.100812	0	0.0371345	0.0525817	0.0126917	0	0	0.0796948	0	0.280178	0	0	0.100548	0	0	0.077252	0	0.0575366	0.0370343	0	0.566495	0.838604
TCGA-AB-2934	0.0848834	0.0208058	0.0303864	0.0377678	0	0.118399	0.0182277	0	0	0	0.0647159	0	0.456335	0	0	0.0457753	0.0125562	0	0.0599968	0	0.0476991	0.00245086	0	0.549323	0.840622
TCGA-AB-2935	0	0.0911343	0.0779179	0.127864	0	0.160748	0.00187014	0	0	0	0.112203	0	0.247275	0	0	0.0333514	0	0	0.0703819	0.0103157	0.0669383	0	0	0.574009	0.832196
TCGA-AB-2936	0.245972	0	0.015041	0.134556	0.12301	0	0	0.0306357	0.013898	0	0.170818	0	0.126845	0.00237445	0	0.0204398	0	0	0.0774801	0.00577599	0	0.0331542	0	0.56263	0.830258
TCGA-AB-2937	0.147048	0.025392	0	0.139149	0	0.212687	0	0	0	0	0.127851	0	0.125564	0	0	0.0962213	0	0	0.0492583	0.038959	0.0378701	0	0	0.376327	0.92781
TCGA-AB-2938	0.0917213	0	0.0878516	0.171718	0	0.141614	0	0.0548824	0	0	0.0250278	0.02862	0.158366	0	0.0100167	0.100015	0	0	0.108157	0	0.0220097	0	0	0.503237	0.867759
TCGA-AB-2939	0.0550986	0.0900906	0.0293636	0.125144	0	0.0753225	0	0.0515269	0.003692	0	0.0023916	0.0451427	0.176033	0	0	0.0296694	0	0	0.158489	0	0.158037	0	0	0.450454	0.893295
TCGA-AB-2940	0.0726744	0.036576	0.0605479	0.155887	0.00932777	0	0	0.0298986	0.013067	0	0.0948576	0.00966286	0.195343	0	0	0.0661368	0	0	0.177484	0	0.0380811	0.0404564	0	0.576603	0.833054
TCGA-AB-2941	0.10015	0.0285207	0.0150161	0.0577992	0	0.197766	0	0	0	0	0.10545	0	0.171882	0	0	0.0775155	0	0	0.132448	0.0225068	0.0560451	0.0349012	0	0.418308	0.907747
TCGA-AB-2942	0.0511959	0.0587473	0	0.107562	0	0.167778	0	0.0172795	0	0	0.0446817	0	0.298953	0	0	0.0859753	0	0	0.103794	0	0.0640332	0	0	0.525021	0.858468
TCGA-AB-2943	0.181804	0	0.0403175	0.217983	0.0747317	0	0	0	0.035068	0	0.166281	0	0.152352	0	0	0.01168	0	0	0.0160161	0.0321917	0.0715746	0	0	0.584135	0.817541
TCGA-AB-2944	0.109308	0.0374645	0.0357089	0.0661567	0	0.249068	0	0	0	0	0.0701777	0	0.191957	0	0	0.0485811	0	0	0.0374335	0.0189158	0.118832	0.0163967	0	0.379122	0.925355
TCGA-AB-2946	0.0386965	0.0587663	0.0474526	0.0833887	0	0.126197	0	0.0301539	0	0	0.0545718	0	0.294127	0	0	0.0920795	0	0	0.0961201	0	0.0784465	0	0	0.53643	0.854299
TCGA-AB-2948	0.036313	0.0543238	0.0497102	0.0646281	0	0.163736	0	0	0.0122416	0	0.0811312	0	0.308574	0	0	0.13117	0	0	0.0246119	0.00840971	0.0208997	0.0442513	0	0.541599	0.847893
TCGA-AB-2949	0.130052	0.0011596	0.0326183	0.0282769	0	0.177494	0	0	0.0167896	0	0.105248	0	0.306713	0	0	0.0432702	0	0	0.0734118	0	0.0849654	0	0	0.468723	0.884223
TCGA-AB-2950	0.132502	0.0102051	0.0514138	0.127533	0	0.167391	0	0.00201162	0	0	0.0830795	0	0.0684986	0	0	0.150703	0	0	0.107142	0.0192169	0.0803028	0	0	0.409017	0.911773
TCGA-AB-2952	0.131907	0	0.0462301	0.162499	0	0.0700425	0	0.0169075	0.0138379	0	0.102308	0	0.236915	0	0	0.0999682	0	0	0.0259678	0.0336538	0.059175	0.000588765	0	0.553068	0.842729
TCGA-AB-2954	0.0868998	0	0.0153241	0.0218066	0	0.138268	0	0.0379782	0	0	0.0853462	0	0.328946	0	0	0.105184	0	0	0.114602	0	0.0433998	0.0222449	0	0.499507	0.870084
TCGA-AB-2955	0.0289862	0.185698	0	0.173142	0.0497048	0	0	0.0366002	0.000205794	0.0192857	0	0.0728408	0.137426	0	0	0.0395087	0	0.00193097	0.140657	0	0.114013	0	0	0.390237	0.920601
TCGA-AB-2956	0.153857	0.00122645	0	0.0867548	0	0.0954742	0	0	0	0	0.0650572	0	0.353454	0	0	0.142694	0	0.00371096	0.00949949	0	0.0882715	0	0	0.445671	0.894601
TCGA-AB-2959	0.159329	0.0207095	0.0243559	0.152232	0	0.15361	0.0463318	0	0	0.0160433	0.0276908	0.0281012	0.143499	0	0	0.0823763	0	0	0.100452	0	0.0452688	0	0	0.52709	0.856237
TCGA-AB-2963	0.0473648	0.0280435	0.0376325	0.00662619	0	0.161368	0	0	0	0	0.0910685	0	0.269648	0	0	0.101923	0	0	0.0890002	0.014227	0.0879637	0.0651353	0	0.478606	0.879982
TCGA-AB-2964	0.0888928	0.0483546	0.0506241	0.113083	0	0.162175	0	0	0	0	0.0687232	0	0.0798035	0	0	0.101465	0	0	0.156753	0.0112147	0.11891	0	0	0.470144	0.88473
TCGA-AB-2965	0.0285934	0.0385366	0.0403545	0.0711283	0	0.0990928	0	0.00414878	0	0	0.0189817	0.0103294	0.333331	0	0	0.121839	0	0.00398337	0.125961	0	0.103721	0	0	0.500435	0.87016
TCGA-AB-2966	0.177179	0.0815475	0.012539	0.0752016	0	0.241476	0	0	0	0.038511	0.118294	0	0.0525464	0	0	0.0748474	0	0	0.0478555	0.0012857	0.0787168	0	0	0.474281	0.879583
TCGA-AB-2967	0.0364934	0.0300427	0.0536759	0.00952667	0	0.151815	0	0	0	0	0.0652865	0	0.324461	0	0	0.122977	0	0.00256507	0.0743618	0	0.0949544	0.03384	0	0.523671	0.858116
TCGA-AB-2969	0.0801551	0.029659	0.007809	0.0375985	0	0.10928	0	0.0199013	0	0	0.0477744	0	0.425146	0	0.00211662	0.110868	0	0.00268046	0.0603311	0	0.0663613	0.00031913	0	0.508484	0.862986
TCGA-AB-2970	0.0811447	0.0269924	0.0576734	0.0769936	0	0.148315	0.00571569	0	0	0	0.0583768	0	0.274042	0	0	0.155667	0	0	0.0658014	0	0.0492785	0	0	0.497341	0.872241
TCGA-AB-2971	0.00600382	0.0738744	0.0394003	0.1309	0	0.107476	0	0.0424032	0	0	0.0586265	0	0.317716	0	0	0.0934463	0	0	0.0781707	0	0.0479804	0.00400213	0	0.543254	0.849136
TCGA-AB-2972	0.0508477	0.0741994	0.0635746	0.157714	0	0.130678	0	0.0386651	0.0197237	0	0.145591	0	0.0628781	0	0	0.0278454	0	0	0.0861375	0.051899	0.090246	0	0	0.449273	0.892559
TCGA-AB-2973	0.085259	0.0156929	0.0353979	0.121037	0	0.0712755	0.049059	0	0	0	0.0631203	0	0.387556	0	0	0.0639298	0	0	0.0484192	0	0.0346886	0.0245652	0	0.606896	0.811985
TCGA-AB-2975	0.0156064	0.113765	0.0866399	0.236781	0.0122369	0.0195774	0	0.0206007	0	0	0.0339447	0.0380366	0.210037	0	0	0.0255761	0	0	0.136347	0.000384975	0.041025	0.00944175	0	0.438513	0.898008
TCGA-AB-2976	0.0977838	0.0238462	0.0465133	0.0673163	0	0.165158	0	0	0	0	0.0871248	0	0.163022	0	0	0.0980332	0	0	0.0672605	0.0461593	0.137783	0	0	0.380199	0.924323
TCGA-AB-2977	0.092446	0.0428963	0.0085639	0.0999739	0	0.0899625	0	0.0710591	0.00808468	0	0.0571234	0	0.348347	0	0	0.0781354	0	0	0.0560369	0.00671854	0.0399286	0.00072366	0	0.545647	0.845856
TCGA-AB-2978	0.115157	0	0.066469	0.212905	0	0.02993	0	0	0	0	0.0757441	0	0.246709	0	0	0.0328832	0	0	0.0871911	0.0462485	0.0697229	0.0170403	0	0.556893	0.83997
TCGA-AB-2979	0.13338	0.0278904	0.0211714	0.118843	0	0.0862174	0	0.0345501	0	0	0.10119	0	0.187851	0	0	0.127695	0	0	0.115953	0.0091545	0.0361042	0	0	0.490876	0.875106
TCGA-AB-2980	0.0571165	0.0822886	0.0333046	0.106156	0	0.187067	0	0.0890899	0	0	0.0401676	0.0235175	0.0614205	0	0	0.0682801	0	0.00199697	0.172436	0	0.0771599	0	0	0.429254	0.90257
TCGA-AB-2981	0.00682173	0.0394902	0.0207009	0.00216959	0	0.140797	0.0179585	0.00569731	0	0	0.0580639	0	0.282881	0	0.0352788	0.161853	0	0	0.0778962	0	0.081917	0.068475	0	0.57015	0.835647
TCGA-AB-2983	0.0978988	0.0666183	0.042329	0.134288	0	0.065001	0	0.00219193	0.0102115	0	0.0792684	0	0.201306	0	0	0.171958	0	0	0.0846427	0	0.0442864	0	0	0.483953	0.878354
TCGA-AB-2984	0.183817	0	0.0372092	0.121419	0	0.133867	0	0.0646472	0	0	0.00176294	0.0584319	0.0378964	0	0	0.118485	0	0	0.151127	0	0.0913384	0	0	0.411925	0.910499
TCGA-AB-2985	0.0257476	0.0482045	0.0316476	0.136654	0	0.127983	0	0.0123059	0	0	0.0513717	0.00105588	0.381907	0	0.000573969	0.103392	0	0	0.0434027	0	0	0.0357544	0	0.594073	0.817003
TCGA-AB-2986	0.0902922	0	0.0517381	0.176311	0	0.114346	0	0.0185942	0.0366182	0	0.067249	0	0.117628	0	0	0.0261648	0	0	0.126724	0	0.105548	0.0687867	0	0.496345	0.870696
TCGA-AB-2987	0.0455184	0.0722823	0.00604273	0.172091	0	0.13925	0	0.0138076	0.0157303	0	0.0386853	0	0.24385	0	0.0152276	0.177863	0	0	0	0.0160883	0	0.043563	0	0.639551	0.796254
TCGA-AB-2988	0.101049	0.0363787	0.0412305	0.027882	0	0.247561	0	0	0	0	0.102373	0	0.194527	0	0	0.102958	0	0.000339236	0.00310881	0.0116412	0.130952	0	0	0.37215	0.928351
TCGA-AB-2990	0.164733	0.0120038	0.0496125	0.203311	0	0.014472	0	0.0617082	0	0	0.0800436	0.0203779	0.134527	0	0	0.0187951	0	0	0.152269	0	0.0690404	0.0191069	0	0.503255	0.865799
TCGA-AB-2991	0.121942	0	0.0651262	0.189502	0.00935163	0	0	0.0801458	0.0050432	0	0.0842139	0.0232776	0.163859	0	0	0.0489365	0	0	0.164716	0	0.0438869	0	0	0.452366	0.891483
TCGA-AB-2993	0.0586993	0.097958	0.0601838	0	0	0.142326	0	0.00485394	0	0	0.0653581	0	0.11628	0	0	0.0856745	0	0	0.189492	0	0.176159	0.00301507	0	0.412381	0.91066
TCGA-AB-2994	0.00848103	0.137835	0	0.132025	0.0489237	0	0	0	0.0315512	0	0.102868	0.0289143	0.18786	0	0	0.00352445	0	0	0.206706	0	0.105279	0.00603195	0	0.484867	0.87616
TCGA-AB-2995	0.136481	0	0.0922935	0.192363	0	0.175604	0	0.0404598	0.0165563	0	0.139174	0	0.0598497	0	0	0.0358641	0	0	0.0689115	0.0063932	0.036049	0	0	0.543504	0.840258
TCGA-AB-2996	0.10291	0	0.0864823	0.0789778	0	0.096416	0	0.0126596	0	0	0.0786609	0	0.331445	0	0	0.0794388	0	0	0.104446	0.0282366	0.000326279	0	0	0.538444	0.849593
TCGA-AB-2998	0.102984	0	0.00218265	0.13648	0	0.024515	0	0.0273584	0.000190468	0	0.0927483	0.051221	0.205904	0	0	0.0247567	0	0	0.22494	0	0.106719	0	0	0.373756	0.928644
TCGA-AB-2999	0.0975223	0.00345925	0.0434049	0.125948	0	0.223046	0	0.00998532	0	0	0.109035	0	0.0800691	0	0	0.0297925	0	0	0.129388	0.0285614	0.119789	0	0	0.49212	0.871867
TCGA-AB-3000	0.0304879	0.15198	0	0.0355818	0.0325302	0.0627481	0	0	0	0	0.151297	0	0.169024	0	0	0.170967	0	0	0.101845	0.0127302	0.0607211	0.0200875	0	0.464427	0.887525
TCGA-AB-3002	0.120849	0.0320654	0.0467874	0.210573	0	0	0	0.0347266	7.28705e-05	0	0.0509769	0.00559984	0.179067	0	0	0.122791	0	0	0.0704991	0.00247043	0.123521	0	0	0.514869	0.86326
TCGA-AB-3005	0.0856526	0.0751683	0.0461776	0.111835	0	0.0915595	0	0.0411638	0.00356241	0	0.0251934	0.0327914	0.269473	0	0	0.183064	0	0	0.0236947	0	0.0106639	0	0	0.417917	0.907845
TCGA-AB-3006	0.150721	0.0395653	0.0378369	0.13332	0.0078892	0.0455579	0	0.039457	0	0	0.103375	0.0150655	0.0946213	0	0	0.0370334	0	0	0.173679	0.00257526	0.119304	0	0	0.434219	0.900034
TCGA-AB-3007	0.168878	0	0.0312509	0.210244	0	0.0600856	0	0.0601318	0.00627764	0	0.084827	0.0110408	0.14034	0	0	0.0052424	0	0.00107248	0.166863	0	0.0537459	0	0	0.425794	0.904192
TCGA-AB-3008	0.16844	0.0529295	0.016093	0.0638325	0	0.128176	0	0.0401211	0	0.0388512	0.083161	0	0.0921691	0	0	0.15649	0	0	0.0677287	0.00836684	0.0836406	0	0	0.4577	0.889457
TCGA-AB-3009	0.193498	0	0.0612065	0.154787	0.0649515	0	0	0.0110672	0.0311636	0	0.12857	0	0.114042	0	0	0.0539015	0	0.00443927	0.11084	0	0.0715335	0	0	0.413699	0.909904
TCGA-AB-3011	0.176012	0.010352	0.0712666	0.103903	0	0.154006	0	0	0.00354025	0	0.0403962	0	0.085738	0	0	0.128998	0	0	0.165144	0	0.0606445	0	0	0.432769	0.901008
TCGA-AB-3012	0.10436	0.00418977	0.0542526	0.0853972	0	0.127751	0	0.0472646	0	0	0.0751666	0	0.107388	0	0	0.0727666	0	0	0.18295	0.0335395	0.104975	0	0	0.429936	0.902582
