# Supplementary material for: Inflammatory response mediates cross-talk with immune function and reveals clinical features in acute myeloid leukemia
Source: Biosci Rep. 2022 May 10;42(5):BSR20220647. doi: 10.1042/BSR20220647 (PMC9093697; doi:10.1042/BSR20220647)
Supplement: Supplementary Tables S1-S6 [file BSR-2022-0647_supp1.zip › BSR-2022-0647_suppST2.xlsx]

## Sheet: Sheet1
Table S2: model genes and "Coef" value
Gene	Coef
OPRK1	0.318853
INHBA	0.0117404
OSM	0.145985
LDLR	0.00530959
BDKRB1	0.525369
HRH1	0.247292
CALCRL	0.195068
CSF3R	-0.120238
FFAR2	0.0570747
SRI	0.137806
SLAMF1	0.0978222
LY6E	0.0407681
DCBLD2	-0.236243
RTP4	0.0429526
EMP3	0.151341
CLEC5A	-0.0163676
