# Supplementary material for: Inflammatory response mediates cross-talk with immune function and reveals clinical features in acute myeloid leukemia
Source: Biosci Rep. 2022 May 10;42(5):BSR20220647. doi: 10.1042/BSR20220647 (PMC9093697; doi:10.1042/BSR20220647)
Supplement: Supplementary Tables S1-S6 [file BSR-2022-0647_supp1.zip › BSR-2022-0647_suppST3.xlsx]

## Sheet: Sheet1
Table S3: differentially expressed inflammatory response-related genes identified between AML samples and normal samples
gene	Normal-Mean	AML-Mean	logFC	pValue
CXCL10	0.277669	0.831126	0.553457	5.68813e-23
CCL5	6.48792	4.98335	-1.50457	5.93394e-22
FPR1	9.01025	3.23799	-5.77226	2.52296e-72
CCL20	0.429474	0.149252	-0.280222	1.12317e-15
IL1A	0.0360909	0.214994	0.178903	1.41898e-51
CXCL8	3.42729	4.43172	1.00442	1.28649e-05
CCL7	0.0805646	0.0321589	-0.0484057	0.000581427
CXCL11	0.0260187	0.172937	0.146918	1.41191e-17
CCR7	3.25059	2.73964	-0.510956	8.30093e-05
CXCL9	0.144575	0.356801	0.212226	3.07206e-05
IL1B	3.60291	5.07332	1.47041	4.53084e-23
TLR2	5.88454	5.02857	-0.855972	2.75968e-10
IL1R1	3.12853	1.5865	-1.54203	7.89905e-26
CD69	2.32943	6.49654	4.1671	1.09063e-58
ICAM1	3.36729	3.53422	0.166933	0.0163536
CCRL2	2.04524	2.72715	0.681909	1.32349e-17
AQP9	7.384	2.06462	-5.31938	1.35604e-69
EREG	0.692121	2.92806	2.23594	7.8322e-29
C3AR1	4.78243	4.33153	-0.4509	0.00188802
GNA15	3.6673	5.96889	2.30159	2.3462e-58
CMKLR1	1.26874	1.62119	0.352445	0.0221197
PTGER4	2.23249	4.76809	2.53561	5.33434e-56
IL15	0.999689	1.41693	0.417242	0.00395885
NAMPT	8.8268	5.67816	-3.14864	1.17871e-55
OPRK1	0.00106114	0.0772136	0.0761524	2.05861e-22
ITGB8	0.0617391	0.797866	0.736127	3.75569e-52
ADM	5.91736	1.53491	-4.38245	2.00029e-73
PLAUR	6.33066	5.52683	-0.803826	3.69051e-08
NFKB1	3.22001	5.01173	1.79172	2.07959e-60
INHBA	0.242934	0.842126	0.599192	7.05082e-17
OSM	4.18227	2.95485	-1.22743	1.60197e-15
TNFSF15	0.0933464	0.29932	0.205974	5.9153e-29
IFNGR2	6.04949	5.47369	-0.5758	1.48125e-08
IL12B	0.0081469	0.105537	0.0973901	1.87201e-17
CSF1	1.29063	2.12862	0.837985	9.32533e-18
CXCL6	0.234726	0.169251	-0.0654741	0.0143913
TNFRSF9	0.675468	0.554091	-0.121377	0.00236661
LYN	5.94154	6.27517	0.333624	0.0108389
ACVR2A	0.545036	1.51315	0.968109	1.19797e-45
LDLR	1.69629	4.17162	2.47533	1.45418e-57
BDKRB1	0.0473542	0.0254087	-0.0219455	0.00134811
HRH1	0.051973	0.31804	0.266067	7.02651e-30
F3	0.287708	1.44079	1.15308	1.76938e-40
BST2	5.017	6.16926	1.15226	8.59607e-28
PTGIR	1.46221	2.5211	1.05889	3.46935e-16
CD55	7.09014	6.0483	-1.04184	3.21466e-21
CALCRL	0.375237	2.07816	1.70292	2.27095e-42
CSF3	0.204707	0.161493	-0.0432144	0.000171823
GPR132	2.81606	3.33588	0.519819	4.17496e-07
IL4R	6.16293	4.62228	-1.54065	4.97367e-30
NLRP3	3.78795	4.35809	0.570139	1.04645e-07
IL15RA	1.75581	3.17066	1.41485	1.91032e-43
ADORA2B	0.535536	2.29971	1.76417	1.61767e-67
GCH1	2.33736	3.50073	1.16338	1.26626e-24
OLR1	1.39156	0.831242	-0.560318	0.000121666
PTGER2	3.22879	4.74202	1.51323	8.08728e-38
CSF3R	10.2882	8.52429	-1.76388	8.79052e-34
MYC	2.6527	6.34825	3.69555	4.71965e-73
RELA	4.68996	5.78296	1.093	3.42187e-36
TNFAIP6	3.50671	1.18839	-2.31832	3.84881e-45
IL7R	3.42119	3.7964	0.37521	0.00545486
IL18	2.25158	5.63543	3.38384	6.05658e-75
CD82	5.53595	6.28018	0.744224	3.74407e-08
TNFSF9	0.847693	1.36434	0.516644	3.94189e-13
LPAR1	0.385756	1.23394	0.848179	1.25724e-23
IRAK2	1.124	1.42823	0.304239	2.83851e-07
RIPK2	2.37381	4.56047	2.18666	7.58636e-66
MMP14	0.868741	2.16685	1.29811	6.63765e-22
P2RX7	1.24133	3.6283	2.38697	1.04866e-63
SLC11A2	1.78274	5.24449	3.46175	6.59732e-76
SELL	8.69789	7.28042	-1.41747	5.03602e-20
P2RY2	1.32808	3.14804	1.81996	3.48243e-45
ABCA1	1.42426	2.22136	0.797099	9.85665e-18
FFAR2	5.76549	1.1628	-4.60269	1.83819e-72
PROK2	6.0333	3.61095	-2.42235	5.24881e-34
GNAI3	1.62454	2.6523	1.02776	8.51126e-40
TACR1	0.016322	0.329141	0.312819	4.47419e-73
SLC7A1	0.672833	4.03313	3.3603	2.75968e-76
CDKN1A	3.69827	4.3116	0.613329	1.05228e-05
CYBB	4.78559	5.52953	0.743937	1.61753e-06
TIMP1	7.71276	7.22671	-0.486048	5.47084e-05
HBEGF	1.59289	3.36559	1.7727	1.5586e-30
SCARF1	2.05458	3.76882	1.71423	6.72914e-36
NFKBIA	5.8135	6.83405	1.02055	3.41933e-15
SRI	4.73358	5.96802	1.23443	1.66757e-38
SLC7A2	0.0773254	0.385477	0.308151	1.36524e-25
CCL17	0.0754758	0.037399	-0.0380768	0.0262062
TLR3	0.113594	0.879498	0.765904	1.93045e-54
APLNR	0.0354239	0.381584	0.34616	1.66235e-20
OSMR	0.415494	1.84862	1.43313	5.243e-58
PSEN1	3.99581	5.67171	1.6759	1.35714e-46
GPR183	3.07786	4.67513	1.59727	1.21839e-29
ATP2B1	2.11944	5.13464	3.01519	3.05237e-70
TNFRSF1B	7.0876	5.00743	-2.08017	1.78184e-38
BEST1	3.84346	2.70623	-1.13724	7.58102e-24
SCN1B	1.98631	1.52178	-0.464524	4.38802e-07
ACVR1B	2.43144	3.50623	1.07479	8.24899e-27
HPN	0.526036	0.171244	-0.354793	1.19024e-22
SEMA4D	5.25339	6.24814	0.994753	4.7457e-18
KLF6	5.07331	7.6984	2.62509	2.48806e-65
CD48	6.11766	5.51577	-0.601895	1.06314e-05
CXCR6	1.13187	1.64593	0.514066	5.80712e-17
GP1BA	0.981764	2.75479	1.77303	1.78745e-67
TAPBP	5.61809	6.90711	1.28902	5.08386e-38
SLAMF1	1.20267	1.4731	0.270427	0.000420524
LCK	4.33709	3.06888	-1.26821	2.92586e-20
HIF1A	4.74234	6.32035	1.57801	5.3203e-35
AHR	1.40345	5.38398	3.98053	8.47506e-67
NMI	3.82297	5.53066	1.70769	5.89893e-36
RHOG	8.34886	7.25235	-1.09651	1.29427e-25
TPBG	0.126627	1.52179	1.39516	1.35074e-50
NPFFR2	0.00399703	0.0019523	-0.00204472	0.0421552
IFNAR1	3.12319	4.2322	1.10901	1.34145e-26
ICOSLG	0.699046	2.24847	1.54942	2.92593e-55
RASGRP1	1.48542	2.47525	0.989831	9.37266e-24
IFITM1	8.93896	5.28839	-3.65058	2.54275e-65
KCNJ2	1.98939	0.510113	-1.47928	4.6769e-29
LY6E	5.04784	6.61973	1.57189	1.47096e-27
IL18R1	3.76866	1.65582	-2.11283	4.04265e-31
IL10	1.17146	0.844384	-0.327071	1.19822e-10
KCNA3	1.00174	2.59836	1.59663	4.14424e-40
HAS2	0.00839218	0.141617	0.133225	7.76743e-48
DCBLD2	0.184172	2.05554	1.87137	1.45864e-74
LAMP3	0.197447	0.391416	0.193968	5.33702e-15
RGS1	2.09179	3.56692	1.47513	2.09671e-16
SLC31A1	2.0939	3.17822	1.08433	7.69576e-38
ADRM1	4.61143	5.27433	0.662907	1.83277e-12
KCNMB2	0.0055831	0.140217	0.134633	9.65382e-34
SERPINE1	1.09138	1.74305	0.651673	7.53124e-12
MXD1	6.75438	5.17861	-1.57577	1.28211e-36
AXL	0.182876	0.681303	0.498427	4.12788e-33
MEFV	4.78075	2.55578	-2.22497	2.21039e-33
PVR	1.20788	3.15759	1.94971	1.18345e-50
PDE4B	2.35798	4.00432	1.64634	7.79421e-34
LCP2	6.27205	7.09568	0.823626	7.4189e-20
PDPN	0.18733	0.269559	0.0822284	1.69069e-26
IRF7	5.4245	4.93753	-0.486972	2.92825e-08
MET	0.0709899	0.171439	0.100449	1.02622e-14
ATP2A2	2.51988	6.32555	3.80567	7.46536e-76
FZD5	0.226328	1.41402	1.18769	1.66857e-72
ITGA5	5.28141	6.93135	1.64994	2.33123e-50
SGMS2	1.16589	2.29826	1.13237	1.32936e-17
MARCO	3.02926	1.26297	-1.76628	4.2245e-33
CD14	6.8195	3.939	-2.8805	6.68989e-31
EIF2AK2	2.17989	4.5262	2.34631	6.23058e-71
ROS1	0.00255927	0.06974	0.0671807	0.000134617
ATP2C1	2.51271	5.93495	3.42225	3.52095e-76
NDP	0.0140516	0.00828351	-0.00576809	2.41749e-08
BTG2	4.39251	5.59986	1.20734	5.76368e-23
MSR1	1.37869	1.31405	-0.0646413	0.000581891
PTPRE	4.41344	5.52983	1.11639	5.52386e-21
RNF144B	3.10864	2.71349	-0.395152	0.00140192
PCDH7	0.0231051	0.012544	-0.0105611	3.57835e-15
IL18RAP	5.97579	1.62364	-4.35215	4.20913e-70
RTP4	0.814216	2.15568	1.34146	3.24577e-43
RAF1	5.90175	6.59969	0.69794	1.94678e-11
CHST2	2.22973	2.48706	0.257328	0.0019289
KIF1B	2.22965	3.72417	1.49452	3.07729e-37
SELE	0.0367077	0.172501	0.135793	1.0849e-10
C5AR1	6.93965	3.59347	-3.34618	1.63131e-50
EMP3	6.99295	7.35992	0.36697	0.000403291
CLEC5A	1.83859	3.23272	1.39414	1.37386e-12
SLC4A4	0.190605	0.400936	0.210331	3.23823e-12
SELENOS	2.73861	4.69976	1.96115	3.30896e-68
LTA	1.31805	0.712755	-0.605292	3.99173e-21
STAB1	4.96217	5.88981	0.927633	3.03591e-09
IRF1	6.23741	6.09852	-0.138887	0.0141434
ICAM4	1.49208	2.87311	1.38103	4.67301e-36
P2RX4	3.22313	4.87709	1.65396	1.77502e-57
ABI1	3.57658	5.39638	1.8198	3.43005e-61
CX3CL1	0.165939	0.0360261	-0.129913	3.8736e-31
SLC28A2	0.00579874	0.0955053	0.0897066	6.42278e-50
