# Supplementary material for: Inflammatory response mediates cross-talk with immune function and reveals clinical features in acute myeloid leukemia
Source: Biosci Rep. 2022 May 10;42(5):BSR20220647. doi: 10.1042/BSR20220647 (PMC9093697; doi:10.1042/BSR20220647)
Supplement: Supplementary Tables S1-S6 [file BSR-2022-0647_supp1.zip › BSR-2022-0647_suppST4.xlsx]

## Sheet: Sheet1
Table S4: enrichment score of the inflammatory response gene set in the TCGA cohort
id	inflammatory response	group
TCGA-AB-2803	-0.00298871	High
TCGA-AB-2805	0.233973	High
TCGA-AB-2806	-0.312194	Low
TCGA-AB-2808	0.114312	High
TCGA-AB-2810	-0.166092	Low
TCGA-AB-2811	0.302152	High
TCGA-AB-2812	-0.269673	Low
TCGA-AB-2813	0.52828	High
TCGA-AB-2814	-0.258253	Low
TCGA-AB-2815	0.282439	High
TCGA-AB-2816	0.464073	High
TCGA-AB-2817	0.130159	High
TCGA-AB-2818	0.312598	High
TCGA-AB-2819	-0.119003	Low
TCGA-AB-2820	-0.0222749	High
TCGA-AB-2821	0.213836	High
TCGA-AB-2822	-0.443011	Low
TCGA-AB-2823	-0.18022	Low
TCGA-AB-2824	0.0655456	High
TCGA-AB-2825	0.178708	High
TCGA-AB-2826	0.426563	High
TCGA-AB-2828	0.305037	High
TCGA-AB-2830	-0.224088	Low
TCGA-AB-2832	-0.264454	Low
TCGA-AB-2833	0.47855	High
TCGA-AB-2834	0.0433902	High
TCGA-AB-2835	0.192316	High
TCGA-AB-2836	0.41878	High
TCGA-AB-2837	0.386779	High
TCGA-AB-2838	0.466368	High
TCGA-AB-2839	-0.33794	Low
TCGA-AB-2840	-0.0989764	High
TCGA-AB-2841	0.07551	High
TCGA-AB-2842	-0.11059	High
TCGA-AB-2843	0.227984	High
TCGA-AB-2844	-0.29109	Low
TCGA-AB-2845	-0.212272	Low
TCGA-AB-2846	0.192359	High
TCGA-AB-2847	-0.12603	Low
TCGA-AB-2848	0.180601	High
TCGA-AB-2849	-0.348541	Low
TCGA-AB-2851	0.380111	High
TCGA-AB-2853	-0.429759	Low
TCGA-AB-2854	0.403504	High
TCGA-AB-2855	-0.253252	Low
TCGA-AB-2856	0.210533	High
TCGA-AB-2857	0.211851	High
TCGA-AB-2858	-0.215938	Low
TCGA-AB-2859	-0.0934252	High
TCGA-AB-2860	0.2846	High
TCGA-AB-2861	-0.0996899	High
TCGA-AB-2862	-0.299357	Low
TCGA-AB-2863	-0.0445587	High
TCGA-AB-2865	0.341514	High
TCGA-AB-2866	0.0861874	High
TCGA-AB-2867	0.344719	High
TCGA-AB-2868	0.00335566	High
TCGA-AB-2869	-0.384094	Low
TCGA-AB-2870	0.276297	High
TCGA-AB-2871	-0.323826	Low
TCGA-AB-2872	-0.357014	Low
TCGA-AB-2873	0.406926	High
TCGA-AB-2874	-0.135132	Low
TCGA-AB-2875	-0.21592	Low
TCGA-AB-2876	-0.139134	Low
TCGA-AB-2877	-0.412522	Low
TCGA-AB-2878	0.216291	High
TCGA-AB-2879	-0.502967	Low
TCGA-AB-2880	-0.0843143	High
TCGA-AB-2881	0.267227	High
TCGA-AB-2882	0.429982	Low
TCGA-AB-2883	-0.283537	High
TCGA-AB-2884	0.149076	Low
TCGA-AB-2885	-0.170064	Low
TCGA-AB-2886	-0.295858	High
TCGA-AB-2887	-0.398977	High
TCGA-AB-2889	0.182716	High
TCGA-AB-2890	0.102781	High
TCGA-AB-2891	0.050755	Low
TCGA-AB-2892	0.374379	Low
TCGA-AB-2893	0.289092	Low
TCGA-AB-2894	-0.43619	Low
TCGA-AB-2895	-0.453026	Low
TCGA-AB-2896	-0.401575	High
TCGA-AB-2897	-0.223355	High
TCGA-AB-2898	-0.146892	Low
TCGA-AB-2899	0.0820214	Low
TCGA-AB-2900	-0.0192494	Low
TCGA-AB-2901	-0.200232	High
TCGA-AB-2903	-0.423948	Low
TCGA-AB-2904	-0.139056	High
TCGA-AB-2908	0.203591	High
TCGA-AB-2910	-0.154898	Low
TCGA-AB-2911	0.420944	High
TCGA-AB-2912	0.0914817	High
TCGA-AB-2913	-0.476875	High
TCGA-AB-2914	0.106697	Low
TCGA-AB-2915	0.421786	Low
TCGA-AB-2916	0.474901	Low
TCGA-AB-2917	-0.123034	High
TCGA-AB-2918	-0.191895	High
TCGA-AB-2919	-0.536812	High
TCGA-AB-2920	-0.163414	High
TCGA-AB-2921	-0.0429318	Low
TCGA-AB-2924	0.060485	High
TCGA-AB-2925	-0.0319317	High
TCGA-AB-2927	0.228144	High
TCGA-AB-2928	-0.347479	High
TCGA-AB-2929	-0.0229353	High
TCGA-AB-2930	-0.31387	High
TCGA-AB-2931	-0.293997	High
TCGA-AB-2932	0.271378	Low
TCGA-AB-2933	0.355705	Low
TCGA-AB-2934	0.403665	High
TCGA-AB-2935	0.393058	High
TCGA-AB-2936	-0.106407	High
TCGA-AB-2937	-0.0318696	Low
TCGA-AB-2938	0.0423096	High
TCGA-AB-2939	-0.136752	High
TCGA-AB-2940	0.0343309	Low
TCGA-AB-2941	-0.124996	High
TCGA-AB-2942	0.158068	High
TCGA-AB-2943	-0.117056	Low
TCGA-AB-2944	0.0198155	Low
TCGA-AB-2946	-0.016825	High
TCGA-AB-2948	0.281456	Low
TCGA-AB-2949	0.110956	High
TCGA-AB-2950	-0.336922	High
TCGA-AB-2952	0.393423	High
TCGA-AB-2954	0.226959	High
TCGA-AB-2955	-0.339982	Low
TCGA-AB-2956	-0.0388866	High
TCGA-AB-2959	-0.0525244	Low
TCGA-AB-2963	-0.133843	High
TCGA-AB-2964	-0.366335	High
TCGA-AB-2965	0.136715	High
TCGA-AB-2966	-0.317237	Low
TCGA-AB-2967	0.0753687	High
TCGA-AB-2969	0.308431	Low
TCGA-AB-2970	-0.0680229	Low
TCGA-AB-2971	0.248443	High
TCGA-AB-2972	-0.427164	Low
TCGA-AB-2973	0.452542	High
TCGA-AB-2975	-0.264864	Low
TCGA-AB-2976	-0.352773	Low
TCGA-AB-2977	0.27722	High
TCGA-AB-2978	0.196167	Low
TCGA-AB-2979	-0.0709223	High
TCGA-AB-2980	-0.221365	Low
TCGA-AB-2981	0.551644	High
TCGA-AB-2983	-0.221568	Low
TCGA-AB-2984	-0.330746	Low
TCGA-AB-2985	0.522168	Low
TCGA-AB-2986	-0.165358	High
TCGA-AB-2987	0.571331	Low
TCGA-AB-2988	-0.436489	Low
TCGA-AB-2990	-0.307945	Low
TCGA-AB-2991	-0.024758	Low
TCGA-AB-2993	-0.415296	Low
TCGA-AB-2994	0.112465	Low
TCGA-AB-2995	-0.279144	Low
TCGA-AB-2996	0.262716
TCGA-AB-2998	-0.169533
TCGA-AB-2999	-0.161665
TCGA-AB-3000	-0.27704
TCGA-AB-3002	0.0849913
TCGA-AB-3005	-0.140569
TCGA-AB-3006	-0.427657
TCGA-AB-3007	-0.419883
TCGA-AB-3008	-0.252961
TCGA-AB-3009	-0.420407
TCGA-AB-3011	-0.518234
TCGA-AB-3012	-0.143325
