# Supplementary material for: Inflammatory response mediates cross-talk with immune function and reveals clinical features in acute myeloid leukemia
Source: Biosci Rep. 2022 May 10;42(5):BSR20220647. doi: 10.1042/BSR20220647 (PMC9093697; doi:10.1042/BSR20220647)
Supplement: Supplementary Tables S1-S6 [file BSR-2022-0647_supp1.zip › BSR-2022-0647_suppST5.xlsx]

## Sheet: Sheet1
Table S5: differentially expressed genes identified between high- and low-inflammatory response groups
gene	logFC	AveExpr	t	P.Value	adj.P.Val	B
SLC15A3	2.68604	3.24767	13.7585	6.55839e-29	9.81189e-25	54.8659
IFI30	3.34731	6.2381	13.748	7.00527e-29	9.81189e-25	54.8016
STX11	2.10701	3.97509	13.7092	8.96118e-29	9.81189e-25	54.5616
S100A9	4.55877	8.59231	13.6428	1.36372e-28	1.11989e-24	54.1523
S100A8	4.44839	8.08158	13.2749	1.40659e-27	9.24074e-24	51.8771
CD14	3.82859	3.92061	12.8891	1.63048e-26	8.92634e-23	49.487
RBM47	2.81634	3.54293	12.7706	3.4635e-26	1.62527e-22	48.7519
SIGLEC9	2.59213	2.78429	12.5038	1.88935e-25	7.75766e-22	47.0963
SLC7A7	2.86394	3.86608	12.4059	3.51967e-25	1.2846e-21	46.489
LILRA5	3.12128	3.0199	12.3732	4.33363e-25	1.42351e-21	46.2859
CHST15	2.39341	2.64033	12.3164	6.21724e-25	1.85658e-21	45.9336
VCAN	4.0578	5.21529	12.2589	8.96618e-25	2.32979e-21	45.5762
FCN1	3.6293	5.65832	12.2514	9.4009e-25	2.32979e-21	45.53
HK3	3.15926	3.7008	12.2428	9.9297e-25	2.32979e-21	45.4766
S100A12	4.05708	4.82279	12.1236	2.11875e-24	4.63977e-21	44.7366
MEFV	2.59876	2.58907	12.1053	2.38035e-24	4.88685e-21	44.623
MAFB	2.93605	2.80882	11.9092	8.27299e-24	1.59854e-20	43.4066
TLR8	2.79335	2.63008	11.8811	9.89247e-24	1.80527e-20	43.232
C5AR1	3.03489	3.59698	11.7761	1.92631e-23	3.33028e-20	42.5812
KCTD12	2.76272	3.5924	11.6945	3.23341e-23	5.31056e-20	42.0754
FPR1	2.9434	3.25785	11.6698	3.78157e-23	5.91509e-20	41.9225
SLC11A1	3.17564	4.22589	11.6412	4.53342e-23	6.7688e-20	41.7454
LGALS3	2.42038	4.1828	11.5706	7.09784e-23	1.01369e-19	41.3075
HMOX1	2.36258	3.30656	11.5144	1.01316e-22	1.38667e-19	40.96
NLRP12	2.2584	2.37992	11.4255	1.77996e-22	2.3348e-19	40.4095
LILRA6	2.77324	3.00309	11.4196	1.84805e-22	2.3348e-19	40.3729
THEMIS2	1.52757	5.90515	11.4115	1.94487e-22	2.36611e-19	40.323
LRP1	2.83295	3.56054	11.4042	2.0366e-22	2.38923e-19	40.278
CYBB	2.93816	5.56524	11.3235	3.39577e-22	3.81878e-19	39.7786
CD300E	3.21529	2.69249	11.3193	3.48769e-22	3.81878e-19	39.7525
LILRB3	2.63267	4.18833	11.3075	3.75754e-22	3.98154e-19	39.6797
FCER1G	2.40716	7.44626	11.2702	4.75616e-22	4.8822e-19	39.4495
C19orf38	1.96625	3.91376	11.2322	6.04995e-22	6.02208e-19	39.2145
BCL6	2.05354	4.6188	11.1719	8.85848e-22	8.55833e-19	38.842
IL1RN	2.45979	3.25474	11.133	1.13293e-21	1.06327e-18	38.6016
LRRC25	2.48554	3.64595	11.1059	1.34461e-21	1.22689e-18	38.4343
TNFRSF1B	2.24185	5.00902	11.0726	1.65933e-21	1.47312e-18	38.2289
ASGR2	2.00171	1.97833	11.0638	1.75345e-21	1.51572e-18	38.175
FGD2	2.49193	4.3936	11.0409	2.02699e-21	1.70725e-18	38.0333
CLEC7A	2.83566	3.62976	11.0203	2.30803e-21	1.89536e-18	37.9065
CD1D	2.43262	2.7016	10.9302	4.07515e-21	3.26489e-18	37.3511
CDA	2.64117	3.53779	10.9205	4.33114e-21	3.38736e-18	37.2916
LRRK2	2.04111	2.11433	10.8618	6.27129e-21	4.79068e-18	36.93
MPEG1	3.43859	5.04455	10.7892	9.90379e-21	7.39363e-18	36.4836
CCR1	2.32408	3.39768	10.7273	1.46154e-20	1.06652e-17	36.1034
IL10RA	2.00048	4.75298	10.7239	1.49354e-20	1.06652e-17	36.0822
ARHGEF10L	2.21871	1.96547	10.6887	1.86266e-20	1.3018e-17	35.8665
LY96	1.90045	3.0317	10.6657	2.15299e-20	1.47336e-17	35.725
NCF1	2.7089	5.15923	10.6372	2.57512e-20	1.72628e-17	35.5501
ANXA5	2.4994	5.26407	10.6304	2.68773e-20	1.76573e-17	35.5082
ADAP2	2.08779	3.09127	10.6115	3.02604e-20	1.94901e-17	35.3924
NCF2	2.39835	5.33306	10.5798	3.69133e-20	2.33179e-17	35.1983
LILRB2	2.70075	4.035	10.5684	3.96529e-20	2.45758e-17	35.1283
SIGLEC7	1.95764	2.24595	10.5497	4.4594e-20	2.71263e-17	35.0136
SIRPB1	2.6161	4.49116	10.542	4.67924e-20	2.79461e-17	34.9666
SECTM1	2.48343	2.87254	10.5224	5.29176e-20	3.104e-17	34.8464
FCAR	2.45761	3.26003	10.4466	8.50793e-20	4.90296e-17	34.3825
NACC2	1.4299	2.5377	10.4434	8.68105e-20	4.91647e-17	34.3628
PLBD1	3.24011	3.42096	10.4402	8.85547e-20	4.93024e-17	34.3434
CD163	2.99985	3.07181	10.4175	1.02098e-19	5.58955e-17	34.2043
FGR	2.56223	5.74374	10.4021	1.12396e-19	6.05241e-17	34.1105
NCF1C	2.45903	3.63116	10.3702	1.37223e-19	7.27014e-17	33.9155
LILRB4	3.08104	3.40619	10.3453	1.60389e-19	8.36263e-17	33.7631
SGSH	1.83586	3.2358	10.3307	1.75752e-19	9.02048e-17	33.6737
SULF2	2.09265	3.82806	10.3082	2.02277e-19	1.02222e-16	33.5364
FGL2	2.51699	4.30662	10.2903	2.26183e-19	1.12571e-16	33.4273
TLR7	1.82058	1.72023	10.2462	2.97768e-19	1.45986e-16	33.1586
CXCL16	1.92918	2.43376	10.2218	3.46786e-19	1.67518e-16	33.0098
SLC37A2	1.82788	2.46669	10.1578	5.16867e-19	2.46059e-16	32.6199
PSAP	1.44093	8.574	10.0965	7.57134e-19	3.5529e-16	32.247
POU2F2	1.7497	5.11271	10.0714	8.84991e-19	4.09439e-16	32.0945
RPL7AP64	1.45167	0.948793	10.0563	9.71819e-19	4.43365e-16	32.0031
SGK1	1.90132	3.66815	10.0303	1.14279e-18	5.14225e-16	31.8448
LYZ	3.20578	10.7182	10.014	1.26403e-18	5.61092e-16	31.7463
TLR5	1.8308	2.02299	9.99684	1.40647e-18	6.15995e-16	31.642
S100A4	1.56409	8.26735	9.97092	1.65199e-18	7.14007e-16	31.4848
CD68	2.38314	6.87576	9.96617	1.70146e-18	7.25837e-16	31.456
IGSF6	1.68981	3.90961	9.95534	1.8197e-18	7.66328e-16	31.3903
TYMP	2.06844	4.88723	9.92874	2.14607e-18	8.9233e-16	31.2292
SCIMP	2.2124	3.54055	9.90832	2.43572e-18	1.0001e-15	31.1055
MARCHF1	1.81322	4.18374	9.88709	2.77818e-18	1.12664e-15	30.977
ITGAM	2.11558	5.17211	9.87925	2.91632e-18	1.16824e-15	30.9296
PLD2	1.55778	2.7299	9.85799	3.32678e-18	1.3166e-15	30.801
NCF1B	2.30639	3.94987	9.85239	3.44408e-18	1.3468e-15	30.7671
TLDC2	1.76404	3.36523	9.83065	3.94005e-18	1.52262e-15	30.6357
GLIPR2	1.51879	5.13764	9.8137	4.37542e-18	1.67121e-15	30.5334
NRGN	2.21668	4.83089	9.78675	5.16894e-18	1.9516e-15	30.3706
CRISPLD2	1.81594	2.09784	9.7831	5.28674e-18	1.9734e-15	30.3486
CCR2	2.53597	3.5973	9.78065	5.36742e-18	1.981e-15	30.3338
APOBEC3A	2.47548	3.15895	9.77102	5.69657e-18	2.07912e-15	30.2756
COTL1	1.50892	6.97689	9.76765	5.81618e-18	2.09945e-15	30.2553
CD86	2.16758	3.62332	9.75497	6.28996e-18	2.24579e-15	30.1788
CLEC4A	1.95418	2.77502	9.7101	8.29743e-18	2.93069e-15	29.9083
LGALS2	2.85601	2.66063	9.69836	8.92021e-18	3.08669e-15	29.8376
NLRP1	1.51803	5.1143	9.69824	8.92704e-18	3.08669e-15	29.8368
CTSZ	1.31662	6.68709	9.66753	1.07879e-17	3.69125e-15	29.6519
MS4A6A	3.08399	6.1052	9.65473	1.1673e-17	3.95292e-15	29.5749
SIRPD	1.7078	1.51936	9.64113	1.26928e-17	4.25441e-15	29.4931
SAMHD1	2.24504	5.9483	9.61584	1.48315e-17	4.92105e-15	29.341
LILRB1	2.09776	3.65069	9.60947	1.54247e-17	5.0667e-15	29.3027
ADA2	1.76927	6.20502	9.56513	2.02599e-17	6.52449e-15	29.0364
C9orf72	1.28849	4.37125	9.54019	2.36153e-17	7.5312e-15	28.8867
PTPRJ	1.61806	3.76133	9.51507	2.75536e-17	8.7027e-15	28.7361
CTSB	1.36797	7.2688	9.47936	3.43024e-17	1.07311e-14	28.5221
S1PR3	1.47011	1.50199	9.46827	3.67161e-17	1.13778e-14	28.4557
MIR22HG	1.35755	2.97543	9.44977	4.11236e-17	1.26246e-14	28.345
HVCN1	1.41721	4.68163	9.43981	4.37104e-17	1.32944e-14	28.2854
MS4A4A	2.17492	3.41865	9.4165	5.04172e-17	1.51936e-14	28.1461
CD101	1.85846	2.46404	9.4104	5.23369e-17	1.56287e-14	28.1096
KCNE1	1.76455	2.12957	9.37011	6.69648e-17	1.98168e-14	27.8689
NIBAN2	1.68581	3.11593	9.35962	7.13962e-17	2.09395e-14	27.8063
KLF4	2.283	4.25494	9.35014	7.56574e-17	2.19929e-14	27.7497
MYCL	1.42724	1.25415	9.31569	9.33714e-17	2.67511e-14	27.5443
CKAP4	1.67904	2.97997	9.31519	9.36548e-17	2.67511e-14	27.5413
TUBA4A	1.74959	5.12631	9.30493	9.97055e-17	2.82339e-14	27.4802
CR1	2.09788	2.83147	9.29751	1.04327e-16	2.92899e-14	27.436
RNASE6	2.36101	5.03387	9.27857	1.171e-16	3.25974e-14	27.3232
PTAFR	2.08877	4.14664	9.26438	1.27682e-16	3.52445e-14	27.2387
GIMAP1	1.20377	2.5726	9.2433	1.45175e-16	3.97393e-14	27.1133
KCNQ1	1.50363	2.55033	9.2385	1.4948e-16	4.05795e-14	27.0848
HPSE	1.41677	2.11878	9.22356	1.63717e-16	4.40801e-14	26.996
HCK	1.86641	5.36199	9.21143	1.76266e-16	4.7073e-14	26.9239
IL17RA	1.61559	5.26874	9.20846	1.79473e-16	4.75429e-14	26.9063
VNN3	1.741	1.64948	9.19248	1.97794e-16	5.19772e-14	26.8114
FXYD6	2.05768	2.65084	9.18099	2.12108e-16	5.52961e-14	26.7431
NFAM1	2.12903	3.7133	9.17959	2.13925e-16	5.53308e-14	26.7348
CDKN2D	1.10495	4.17151	9.17237	2.23516e-16	5.73597e-14	26.692
AQP9	2.1087	2.10597	9.16154	2.38721e-16	6.07868e-14	26.6277
NPL	1.64861	2.95755	9.15343	2.50776e-16	6.33654e-14	26.5796
PILRA	1.54863	4.83051	9.14057	2.7115e-16	6.79902e-14	26.5034
GPBAR1	1.73401	2.13872	9.13014	2.88863e-16	7.18831e-14	26.4416
NOD2	1.7637	2.82135	9.12444	2.99033e-16	7.38544e-14	26.4078
CD300C	1.89056	3.15003	9.12124	3.04899e-16	7.47412e-14	26.3889
RCN3	1.3395	2.15449	9.10643	3.3356e-16	8.11613e-14	26.3012
CTSH	1.86757	5.44464	9.09359	3.60561e-16	8.70861e-14	26.2252
PELATON	2.40095	2.78282	9.07975	3.92107e-16	9.40141e-14	26.1433
TNFSF10	1.54593	4.62863	9.0617	4.37425e-16	1.03371e-13	26.0365
CTSS	1.81544	7.41697	9.05715	4.49646e-16	1.055e-13	26.0096
S100A6	1.65778	7.10838	9.01913	5.65933e-16	1.30914e-13	25.7851
MCEMP1	1.94069	3.18169	9.01031	5.96934e-16	1.37119e-13	25.733
IL13RA1	1.79982	3.94885	8.98838	6.81542e-16	1.55467e-13	25.6036
SLC43A2	1.70272	3.99093	8.98568	6.92757e-16	1.56936e-13	25.5877
FCGRT	1.70079	5.75182	8.97408	7.43011e-16	1.67167e-13	25.5193
VNN2	2.1482	3.31298	8.97153	7.54532e-16	1.68605e-13	25.5043
MYOF	2.01975	2.53169	8.96677	7.76516e-16	1.72345e-13	25.4763
CFP	1.68349	5.87	8.93023	9.68063e-16	2.13416e-13	25.2611
TMEM67	-1.03601	2.69349	-8.90314	1.13967e-15	2.49573e-13	25.1018
SLC26A11	1.0822	1.76307	8.87392	1.35892e-15	2.95614e-13	24.9301
GIMAP4	1.90658	3.61485	8.85279	1.54304e-15	3.33459e-13	24.8061
PTPRO	1.43738	2.00489	8.8437	1.62969e-15	3.49882e-13	24.7527
LILRA1	2.04923	3.74399	8.8377	1.68958e-15	3.60386e-13	24.7175
SCPEP1	2.01784	5.5221	8.80959	2.00031e-15	4.22473e-13	24.5528
MARCO	1.67229	1.30752	8.80703	2.03128e-15	4.2499e-13	24.5378
FCGR2A	1.98302	5.39501	8.77904	2.40273e-15	4.95345e-13	24.3739
NUAK2	1.01743	1.67766	8.7786	2.40904e-15	4.95345e-13	24.3713
CARD16	1.11119	5.20922	8.77834	2.41279e-15	4.95345e-13	24.3698
NAALADL2	-1.03675	1.36597	-8.76582	2.60084e-15	5.30637e-13	24.2966
PDE4A	1.41426	1.89857	8.75947	2.70173e-15	5.47818e-13	24.2594
ADAP1	1.33875	4.44412	8.7388	3.05779e-15	6.16211e-13	24.1386
TBC1D2	1.06194	3.71427	8.73364	3.15361e-15	6.31644e-13	24.1085
CAPN2	1.33448	5.39344	8.7311	3.202e-15	6.34244e-13	24.0937
S100A11	1.67299	7.60209	8.73093	3.2052e-15	6.34244e-13	24.0927
RGS2	2.05412	5.21048	8.72245	3.37207e-15	6.63267e-13	24.0432
IQSEC1	1.19045	4.1915	8.70647	3.7104e-15	7.21179e-13	23.9499
F5	1.37156	1.5951	8.70252	3.79896e-15	7.34049e-13	23.9269
LINC01503	1.23609	1.45503	8.68217	4.29024e-15	8.24128e-13	23.8082
DTX4	1.29242	1.96932	8.6766	4.43559e-15	8.47095e-13	23.7757
P2RY13	1.80656	3.00534	8.66555	4.73813e-15	8.94472e-13	23.7113
TICAM2	1.24877	1.57855	8.65558	5.02849e-15	9.43862e-13	23.6533
ANXA2	1.97969	7.1045	8.65078	5.17474e-15	9.60339e-13	23.6253
LINC01506	1.17723	1.17147	8.6412	5.47909e-15	1.00546e-12	23.5695
LINC00968	1.06365	1.10855	8.63184	5.79358e-15	1.05142e-12	23.5151
GPR65	1.18774	2.04894	8.59273	7.31384e-15	1.32003e-12	23.2878
DOK2	1.47319	4.19007	8.5565	9.07332e-15	1.62864e-12	23.0775
CEBPD	1.67816	4.353	8.54895	9.48941e-15	1.68491e-12	23.0337
RN7SL138P	1.73074	2.26157	8.53838	1.0105e-14	1.78456e-12	22.9724
IER3	1.5474	2.33684	8.52508	1.09349e-14	1.92079e-12	22.8954
SERPINA1	2.87645	5.83574	8.5203	1.12502e-14	1.96567e-12	22.8677
TFEB	1.38329	3.53144	8.51906	1.13332e-14	1.9697e-12	22.8605
CX3CR1	2.36422	4.24595	8.51553	1.15727e-14	2.00073e-12	22.8401
KIAA0513	1.4211	2.99212	8.50474	1.23378e-14	2.12185e-12	22.7777
FPR2	1.82283	2.13122	8.46751	1.5385e-14	2.60646e-12	22.5624
JAML	2.24913	4.63539	8.4454	1.75361e-14	2.93892e-12	22.4347
H2AJ	1.52409	3.79647	8.41142	2.14394e-14	3.57483e-12	22.2387
MEGF9	1.37349	4.12745	8.40878	2.1776e-14	3.61262e-12	22.2235
ITGB2	1.59337	7.63685	8.40135	2.27528e-14	3.75571e-12	22.1807
GIMAP8	1.60771	2.33923	8.39483	2.36462e-14	3.86922e-12	22.1432
NLRC4	1.42628	2.37657	8.38361	2.5266e-14	4.1086e-12	22.0786
SLC8A1	1.6009	1.6885	8.37165	2.71125e-14	4.3638e-12	22.0098
ITGB2-AS1	1.72888	3.4749	8.37041	2.73118e-14	4.3638e-12	22.0026
ADAM9	1.29485	3.52167	8.36991	2.73923e-14	4.3638e-12	21.9998
VDR	1.37155	2.37255	8.36925	2.74996e-14	4.3638e-12	21.9959
HSPA6	1.28864	1.62683	8.36168	2.87555e-14	4.51943e-12	21.9524
SIGLEC16	1.06501	1.0562	8.35993	2.90523e-14	4.54434e-12	21.9424
CCR5	1.38715	1.8301	8.35316	3.02365e-14	4.70715e-12	21.9034
OAS1	1.53308	4.44221	8.33303	3.40437e-14	5.25008e-12	21.7878
OGFRL1	1.12571	4.16711	8.33163	3.43259e-14	5.26887e-12	21.7797
SMIM14	1.27382	3.18723	8.32152	3.64302e-14	5.56586e-12	21.7217
CREB5	1.51566	2.39922	8.32053	3.66437e-14	5.57256e-12	21.716
SAT1	1.31479	7.94099	8.31623	3.75815e-14	5.68883e-12	21.6914
UPP1	1.47608	3.60258	8.28059	4.63446e-14	6.88836e-12	21.487
CD36	2.39221	6.14083	8.2766	4.74438e-14	7.01997e-12	21.4641
METRNL	1.36119	3.41547	8.27507	4.7872e-14	7.05156e-12	21.4554
MTMR11	2.09031	2.34313	8.25066	5.52466e-14	8.06552e-12	21.3157
OASL	1.0696	1.42241	8.20552	7.1978e-14	1.02797e-11	21.0578
NINJ1	1.40215	4.47511	8.13323	1.09832e-13	1.54839e-11	20.6458
ABCC3	1.3091	1.52814	8.12884	1.12681e-13	1.58177e-11	20.6209
ANXA2P2	1.23965	2.12277	8.11921	1.19187e-13	1.66059e-11	20.5661
SLC46A2	1.01035	0.974261	8.10456	1.29814e-13	1.79922e-11	20.4829
NAMPT	1.53821	5.70105	8.09932	1.33839e-13	1.84721e-11	20.4531
PMM1	1.01049	2.62083	8.09198	1.39681e-13	1.91977e-11	20.4115
JAZF1	1.12901	3.01724	8.07817	1.51376e-13	2.05471e-11	20.3331
GASK1B	1.93559	3.01322	8.05553	1.72688e-13	2.32477e-11	20.2048
CD300LB	1.80985	2.67994	8.02409	2.07283e-13	2.74549e-11	20.0268
KDM7A	1.08744	3.01609	8.02164	2.10252e-13	2.77364e-11	20.013
ARRB2	1.01812	7.06446	8.01688	2.16141e-13	2.83991e-11	19.986
MSR1	1.63897	1.31761	8.01416	2.1958e-13	2.87361e-11	19.9707
RHBDF2	1.18042	5.1438	8.01041	2.24408e-13	2.91358e-11	19.9495
FFAR2	1.11576	1.19391	7.99567	2.44436e-13	3.16112e-11	19.8662
ARHGAP24	1.36119	2.21316	7.98035	2.67119e-13	3.42748e-11	19.7797
ODF3B	1.48921	3.5123	7.96386	2.93883e-13	3.75622e-11	19.6866
ABI3	1.43993	2.54344	7.95759	3.04747e-13	3.87998e-11	19.6513
NAPSB	2.10212	3.45809	7.94769	3.22705e-13	4.04768e-11	19.5955
CTSL	1.67889	2.89493	7.93494	3.47372e-13	4.32215e-11	19.5237
MVP	1.00905	5.54274	7.92938	3.58719e-13	4.44649e-11	19.4924
MS4A7	1.85618	4.88126	7.92713	3.63416e-13	4.48778e-11	19.4797
FCGR2C	2.16603	3.46704	7.9252	3.67483e-13	4.51091e-11	19.4689
SLC9A7P1	1.32318	1.64407	7.86261	5.27224e-13	6.367e-11	19.1173
MNDA	2.02108	6.37542	7.84791	5.73766e-13	6.87007e-11	19.0349
PPM1M	1.01003	4.35773	7.84437	5.85558e-13	6.96899e-11	19.015
C1orf162	1.39082	6.17756	7.80704	7.25637e-13	8.51276e-11	18.8061
RRAS	1.37865	3.38847	7.79931	7.58526e-13	8.86693e-11	18.763
CYP1B1	1.59722	1.86234	7.76771	9.09197e-13	1.05159e-10	18.5865
FAM198B-AS1	1.49446	1.79922	7.76598	9.18241e-13	1.05833e-10	18.5769
ZNF385A	1.43974	4.65224	7.76301	9.34002e-13	1.06899e-10	18.5603
SLC8A1-AS1	1.39715	1.68173	7.76183	9.40322e-13	1.07249e-10	18.5537
FCGR1B	1.53195	3.67051	7.7488	1.01313e-12	1.14362e-10	18.4811
TYROBP	1.47978	8.31911	7.74522	1.03412e-12	1.15934e-10	18.4611
PADI2	1.55038	2.39222	7.72172	1.18281e-12	1.3126e-10	18.3303
TNFAIP2	1.70806	5.79452	7.72054	1.19081e-12	1.31703e-10	18.3237
MTSS1	1.63705	4.19681	7.70189	1.32462e-12	1.45522e-10	18.2201
FCGR2B	1.50768	2.68312	7.67593	1.53596e-12	1.66513e-10	18.0759
C9orf43	-1.04893	1.86552	-7.66321	1.65143e-12	1.78442e-10	18.0054
ITGAX	1.63896	5.34539	7.62711	2.02793e-12	2.16982e-10	17.8054
RAB31	1.76846	3.95909	7.61661	2.15255e-12	2.29569e-10	17.7474
PLEC	1.30799	5.10924	7.60948	2.24154e-12	2.38285e-10	17.7079
TNFSF12	1.47427	3.20949	7.5998	2.36814e-12	2.50931e-10	17.6545
CLEC10A	1.8825	1.72882	7.58777	2.53536e-12	2.65228e-10	17.588
GRN	1.46836	7.98634	7.58622	2.55774e-12	2.66719e-10	17.5795
ALOX5AP	1.73433	5.86383	7.58378	2.59343e-12	2.69585e-10	17.566
CD4	1.61379	5.29381	7.57734	2.68987e-12	2.78729e-10	17.5305
ITGAL	1.30459	7.04282	7.57319	2.75374e-12	2.84449e-10	17.5076
FGD4	1.50972	2.84053	7.549	3.15803e-12	3.22158e-10	17.3743
CDC42EP1	1.25669	1.24907	7.52517	3.6134e-12	3.65209e-10	17.2432
TLR1	1.21651	4.18009	7.5245	3.62726e-12	3.65485e-10	17.2395
ZFP36	1.20482	7.52245	7.52045	3.71117e-12	3.7166e-10	17.2172
ZFP36L1	1.4816	4.62445	7.49619	4.25561e-12	4.19785e-10	17.084
CYRIA	1.29625	3.59658	7.47417	4.81799e-12	4.71016e-10	16.9632
DAPP1	1.09737	4.61406	7.46975	4.93955e-12	4.78627e-10	16.939
ZBTB7B	1.14277	4.68601	7.46744	5.00419e-12	4.82291e-10	16.9263
CUEDC1	1.18109	2.1968	7.46683	5.02142e-12	4.82291e-10	16.923
IPCEF1	1.14284	2.64269	7.45774	5.28485e-12	5.06113e-10	16.8732
NAGA	1.06504	5.00023	7.43311	6.07003e-12	5.71313e-10	16.7385
MICAL2	1.26475	3.62028	7.42441	6.37382e-12	5.98192e-10	16.691
CEBPB	1.31535	4.21783	7.42147	6.48003e-12	6.03215e-10	16.6749
CSF2RA	1.33821	5.16875	7.41557	6.69823e-12	6.19784e-10	16.6427
LILRA2	1.52636	5.44321	7.41004	6.90948e-12	6.3575e-10	16.6125
LINC02256	-1.001	4.4964	-7.39512	7.51256e-12	6.8548e-10	16.5311
GOLGA8N	-1.04059	6.16551	-7.37139	8.58028e-12	7.72178e-10	16.4018
LINC00877	1.13617	1.99911	7.36591	8.8477e-12	7.94069e-10	16.3719
EXT1	1.05417	1.76268	7.36395	8.9452e-12	8.00632e-10	16.3613
RXRA	1.25619	4.23623	7.36274	9.00578e-12	8.03864e-10	16.3547
CDC42EP3	1.35084	4.95268	7.35466	9.42204e-12	8.34219e-10	16.3108
IRF8	1.98772	5.08514	7.34959	9.69323e-12	8.53628e-10	16.2832
HLA-DMB	1.76499	5.17759	7.33372	1.05915e-11	9.27756e-10	16.197
ADGRE3	1.30705	1.34682	7.30009	1.27769e-11	1.10738e-09	16.0145
VSIR	1.3713	7.24181	7.29938	1.28277e-11	1.10885e-09	16.0107
MTCO3P23	1.04316	0.771559	7.29807	1.29215e-11	1.11112e-09	16.0036
TGFBI	1.89491	2.68967	7.29377	1.3235e-11	1.13214e-09	15.9803
DPYD	1.2623	4.39123	7.26818	1.52607e-11	1.29866e-09	15.8418
ITGB7	1.2922	4.68144	7.26485	1.55459e-11	1.30936e-09	15.8238
RASSF4	1.59912	4.51903	7.25855	1.60998e-11	1.34566e-09	15.7898
PTPRJ-AS1	1.1025	1.75384	7.21674	2.03049e-11	1.65503e-09	15.5642
ARHGAP26	1.0035	4.65116	7.20754	2.13661e-11	1.72018e-09	15.5146
CYP27A1	1.63585	1.66506	7.20494	2.16762e-11	1.73664e-09	15.5006
GOLGA8R	-1.06662	4.73978	-7.18497	2.42102e-11	1.93023e-09	15.3932
PAK1	1.00491	5.95689	7.17956	2.49445e-11	1.98396e-09	15.3641
LGALS1	1.78928	7.93598	7.16571	2.69286e-11	2.12632e-09	15.2897
CASP1	1.16632	6.0035	7.15619	2.83822e-11	2.21976e-09	15.2386
CXCR2P1	1.3234	1.58688	7.14901	2.95293e-11	2.27895e-09	15.2001
SLC2A6	1.15587	2.4153	7.1461	3.00069e-11	2.30296e-09	15.1845
RPS2P52	-1.31721	3.25613	-7.14442	3.02863e-11	2.31359e-09	15.1755
BASP1	1.87592	3.82415	7.14068	3.09173e-11	2.35086e-09	15.1555
MTND3P12	1.02454	0.766084	7.13527	3.18544e-11	2.39989e-09	15.1265
LY86	2.09221	4.51322	7.11768	3.50954e-11	2.63199e-09	15.0323
MS4A14	1.60769	2.84906	7.11129	3.63516e-11	2.71381e-09	14.9981
APOBR	1.0506	4.50275	7.1041	3.78187e-11	2.81057e-09	14.9597
GPR132	1.00103	3.31058	7.09551	3.96483e-11	2.93326e-09	14.9138
UNC93B1	1.05609	5.50996	7.09115	4.06096e-11	2.99091e-09	14.8905
SLC2A3	1.21911	6.07557	7.08587	4.18046e-11	3.06517e-09	14.8623
CDK6	-1.00875	6.51077	-7.08425	4.21791e-11	3.08575e-09	14.8536
RASGEF1B	1.1394	2.897	7.07407	4.4604e-11	3.22721e-09	14.7993
TREM1	1.73698	4.24551	7.06991	4.56335e-11	3.28722e-09	14.7772
GLT1D1	1.18862	1.14493	7.05099	5.06224e-11	3.59146e-09	14.6764
SLC9A9	1.11381	2.02386	7.04135	5.33696e-11	3.75393e-09	14.625
UBXN11	1.04219	4.88085	7.01389	6.20217e-11	4.29808e-09	14.4791
LINC02723	1.03124	0.975828	7.0076	6.41904e-11	4.42039e-09	14.4457
EGR2	1.35903	1.7859	7.00698	6.44063e-11	4.42598e-09	14.4424
FCGR3A	1.87467	3.86312	7.00519	6.50414e-11	4.46029e-09	14.4329
ZNF467	1.22991	3.69158	7.00064	6.66766e-11	4.5629e-09	14.4088
CD48	1.45582	5.49481	6.99832	6.75273e-11	4.59241e-09	14.3965
SH3TC1	1.2995	4.37113	6.96094	8.27936e-11	5.56156e-09	14.1985
SH3BP5	1.28426	2.7936	6.95237	8.67519e-11	5.80372e-09	14.1531
LFNG	1.26834	3.78679	6.95198	8.69325e-11	5.80398e-09	14.1511
CAMK1	1.59578	2.14855	6.94851	8.85912e-11	5.89078e-09	14.1328
RBP7	1.08759	1.15402	6.93686	9.43888e-11	6.22587e-09	14.0712
PELI1	1.11453	3.51565	6.93292	9.64292e-11	6.32237e-09	14.0504
TNFSF8	1.09897	3.25299	6.92432	1.01043e-10	6.58545e-09	14.0051
VSIG4	1.89312	2.52283	6.90708	1.10956e-10	7.16045e-09	13.9142
GIHCG	-1.01596	6.14467	-6.90605	1.11579e-10	7.18655e-09	13.9088
VCAN-AS1	1.03341	0.690648	6.90461	1.12452e-10	7.22861e-09	13.9012
C1QA	2.00249	2.5525	6.8994	1.15676e-10	7.38003e-09	13.8737
HSPA7	1.61578	2.08105	6.89935	1.15706e-10	7.38003e-09	13.8735
AOAH	1.40444	5.63472	6.89164	1.20641e-10	7.61888e-09	13.8329
SULT1A4	1.28483	3.36507	6.87893	1.2924e-10	8.08261e-09	13.7661
AP1S2	1.14393	5.29882	6.87254	1.33786e-10	8.30738e-09	13.7325
CPM	1.47919	2.16713	6.87017	1.35513e-10	8.39874e-09	13.7201
CD300A	1.20864	4.64034	6.85466	1.47367e-10	9.08201e-09	13.6387
QPCT	1.44824	1.99832	6.85097	1.50337e-10	9.23041e-09	13.6193
AGTRAP	1.0689	5.76213	6.84728	1.53367e-10	9.39886e-09	13.5999
LST1	1.39542	6.95477	6.84679	1.53772e-10	9.4011e-09	13.5974
PTPRE	1.03009	5.52337	6.84153	1.58199e-10	9.62321e-09	13.5698
RIN1	1.13418	2.45549	6.83918	1.60219e-10	9.72802e-09	13.5575
ADM	1.10837	1.53607	6.82978	1.68558e-10	1.01967e-08	13.5083
S100A10	1.86647	6.72496	6.82372	1.74155e-10	1.04966e-08	13.4766
CYTIP	1.02186	4.93352	6.81223	1.85278e-10	1.10975e-08	13.4165
MYO7A	1.21414	1.31152	6.7952	2.03077e-10	1.1976e-08	13.3275
BLVRA	1.34094	3.92107	6.79343	2.0501e-10	1.20468e-08	13.3183
SIGLEC14	1.29196	4.01237	6.78915	2.09792e-10	1.23058e-08	13.2959
ZEB2-AS1	1.10995	3.13283	6.78078	2.19445e-10	1.27158e-08	13.2522
FCER2	1.4784	2.72661	6.77864	2.21979e-10	1.28372e-08	13.2411
CCL3	1.19879	2.77917	6.74971	2.59275e-10	1.47347e-08	13.0904
DGAT2	1.10169	2.07318	6.7358	2.79339e-10	1.5685e-08	13.0181
BST1	1.28993	4.67548	6.73115	2.86381e-10	1.60256e-08	12.9939
TMEM176A	1.83312	2.72804	6.72511	2.95793e-10	1.65242e-08	12.9626
CLEC4E	1.69382	2.23348	6.70937	3.21758e-10	1.78231e-08	12.8809
FBP1	1.70581	3.26937	6.70112	3.36271e-10	1.85644e-08	12.8381
MFSD2A	1.09403	2.37507	6.69651	3.44655e-10	1.89953e-08	12.8143
PDK4	1.55708	1.85888	6.68068	3.75024e-10	2.06e-08	12.7324
SIGLEC1	1.40787	1.24747	6.66933	3.98417e-10	2.17757e-08	12.6737
CAST	1.0569	5.98383	6.63462	4.79224e-10	2.58482e-08	12.4946
FCGR1A	1.43255	4.93663	6.592	6.00784e-10	3.17276e-08	12.2754
IGF2R	1.39156	3.62411	6.5823	6.32444e-10	3.30805e-08	12.2256
RIN2	1.0533	1.96368	6.57372	6.61829e-10	3.45075e-08	12.1816
GOLGA8Q	-1.12987	3.80686	-6.5693	6.77475e-10	3.51559e-08	12.1589
CEP70	-1.08695	3.58078	-6.55502	7.30535e-10	3.74476e-08	12.0858
BCL2A1	1.41402	3.72971	6.54855	7.55924e-10	3.85568e-08	12.0527
BLVRB	1.16238	5.56128	6.53681	8.04196e-10	4.06403e-08	11.9927
CST3	1.68038	7.89233	6.53591	8.08026e-10	4.07712e-08	11.9881
HLA-F	1.15311	5.38321	6.524	8.6037e-10	4.31472e-08	11.9273
GABBR1	1.62927	3.66105	6.51728	8.91345e-10	4.44293e-08	11.893
CAMK2D	1.00889	1.99015	6.50429	9.54396e-10	4.73565e-08	11.8268
SLED1	1.16698	1.92706	6.49111	1.0228e-09	5.02947e-08	11.7597
TMEM176B	1.92024	3.01118	6.48577	1.05188e-09	5.16475e-08	11.7326
GBP2	1.13953	4.71211	6.45556	1.23241e-09	5.93582e-08	11.5791
EPB41L3	1.51153	1.73507	6.40173	1.6327e-09	7.65063e-08	11.3067
GNPDA1	1.00758	3.80338	6.38888	1.7457e-09	8.09926e-08	11.2419
RIPOR2	1.00386	5.90192	6.38489	1.78237e-09	8.2461e-08	11.2217
NLRP3	1.02002	4.34967	6.36849	1.94109e-09	8.86801e-08	11.1391
CTSD	1.12255	8.18313	6.36728	1.95333e-09	8.91153e-08	11.133
FAM157C	1.17268	4.44696	6.36494	1.97724e-09	8.98316e-08	11.1213
TCIRG1	1.05187	6.85847	6.35885	2.04075e-09	9.24615e-08	11.0907
NID1	1.54502	2.65025	6.35451	2.08725e-09	9.44379e-08	11.0688
TBC1D9	1.06272	1.86131	6.34704	2.16974e-09	9.72326e-08	11.0313
MEX3B	-1.11001	2.96991	-6.3428	2.21801e-09	9.89908e-08	11.01
SLC1A3	1.2081	2.7329	6.34212	2.22582e-09	9.91507e-08	11.0066
PSTPIP1	1.01116	4.99469	6.29726	2.80751e-09	1.22334e-07	10.7819
ACSM3	-1.47258	4.88572	-6.28289	3.02361e-09	1.29999e-07	10.7101
OAS2	1.22557	4.28998	6.28099	3.05347e-09	1.3077e-07	10.7006
SMPDL3A	1.09702	1.08701	6.2793	3.08012e-09	1.31739e-07	10.6922
TNFSF12-TNFSF13	1.25225	2.25024	6.26936	3.24207e-09	1.37948e-07	10.6426
FOLR3	1.16238	1.23679	6.25925	3.41539e-09	1.43648e-07	10.5922
EMID1	-1.35693	4.56311	-6.23638	3.84164e-09	1.5913e-07	10.4784
ATXN1	1.07114	3.83756	6.22622	4.04744e-09	1.66604e-07	10.4279
ALOX5	1.67986	5.16076	6.22218	4.13225e-09	1.69458e-07	10.4079
FOLR2	1.00132	1.20484	6.21199	4.35378e-09	1.76777e-07	10.3574
CMKLR1	1.10498	1.64178	6.21124	4.3705e-09	1.77237e-07	10.3536
HLA-DRB1	1.65648	6.7614	6.18501	4.99876e-09	1.98788e-07	10.2237
CDK6-AS1	-1.4455	4.05538	-6.16772	5.46023e-09	2.1465e-07	10.1383
TMEM150B	1.28758	2.78984	6.15337	5.87521e-09	2.2866e-07	10.0675
AHNAK	1.04466	6.9896	6.1504	5.96472e-09	2.31321e-07	10.0529
BEND6	-1.09945	1.26772	-6.13701	6.38565e-09	2.45329e-07	9.98694
OR52K3P	1.32999	1.84017	6.13379	6.49139e-09	2.48519e-07	9.97107
CD1C	1.3665	1.61441	6.1302	6.61083e-09	2.52503e-07	9.95344
SLA	1.00734	5.47199	6.10962	7.33994e-09	2.77129e-07	9.8523
CMBL	-1.00233	3.36192	-6.10807	7.398e-09	2.78361e-07	9.84468
RHOBTB1	-1.0117	2.32743	-6.06223	9.3313e-09	3.44398e-07	9.62029
MDFIC	1.18894	3.96841	6.05051	9.90054e-09	3.63366e-07	9.56307
SORT1	1.57347	3.1208	6.01791	1.16689e-08	4.21208e-07	9.40429
ACP3	1.12285	3.2441	6.00747	1.22985e-08	4.41621e-07	9.35352
SIGLEC10	1.09823	3.73973	6.00742	1.23016e-08	4.41621e-07	9.35328
VIPR1	1.04518	2.33849	5.99604	1.30254e-08	4.64053e-07	9.29806
TNNI2	1.21011	1.99	5.99495	1.30972e-08	4.66108e-07	9.29274
CD93	1.52261	4.05395	5.97053	1.48035e-08	5.13478e-07	9.17447
HLA-DRA	1.67173	9.0272	5.9547	1.60244e-08	5.50022e-07	9.09794
PECAM1	1.16179	6.63201	5.9504	1.63731e-08	5.60816e-07	9.07716
RNASE1	1.35896	2.20828	5.94999	1.64069e-08	5.61388e-07	9.07516
DUSP6	1.36907	6.59971	5.94132	1.71329e-08	5.84404e-07	9.03336
ACSM1	-1.07892	1.5699	-5.93366	1.78014e-08	6.04071e-07	8.9964
NR4A1	1.32364	3.67534	5.9326	1.78952e-08	6.04772e-07	8.99132
PRSS57	-1.46656	7.02318	-5.90175	2.08698e-08	6.8967e-07	8.84288
ITGA7	1.17798	2.74212	5.8891	2.22244e-08	7.30757e-07	8.78219
SEMA4A	1.02588	4.96326	5.86538	2.50012e-08	8.09121e-07	8.66857
TLR4	1.37248	4.10775	5.8613	2.55124e-08	8.22405e-07	8.64903
MSI2	-1.16792	5.76275	-5.8468	2.74123e-08	8.69988e-07	8.57973
SRC	1.10097	3.10286	5.84587	2.75379e-08	8.73133e-07	8.57532
GIMAP7	1.29663	3.39093	5.84304	2.7926e-08	8.8373e-07	8.56182
LDLR	1.10355	4.14548	5.82969	2.98318e-08	9.35926e-07	8.49813
KLF2	1.11016	5.62673	5.82463	3.05869e-08	9.56875e-07	8.47401
SERINC2	1.27392	1.77257	5.81486	3.20964e-08	1.00029e-06	8.42754
DPY19L2	-1.406	3.74042	-5.79875	3.47489e-08	1.06876e-06	8.35096
NHSL2	1.14783	3.07332	5.79656	3.51254e-08	1.07832e-06	8.34056
LSP1	1.43774	6.36391	5.78927	3.64096e-08	1.11151e-06	8.30593
SGMS2	1.25889	2.27468	5.78297	3.75547e-08	1.14116e-06	8.27607
ARAP3	1.08854	2.3815	5.77952	3.81967e-08	1.15629e-06	8.25973
DNAAF3	-1.11416	1.36574	-5.77661	3.87462e-08	1.16979e-06	8.24595
MDFI	-1.54161	2.62275	-5.7748	3.90936e-08	1.17812e-06	8.23734
HP	1.19418	2.88282	5.77084	3.98608e-08	1.19794e-06	8.21861
FAM20C	1.18405	2.38054	5.76515	4.09892e-08	1.22848e-06	8.19169
CD52	1.53233	7.01205	5.75999	4.20397e-08	1.2531e-06	8.16729
ID2	1.20494	5.36823	5.75089	4.39588e-08	1.30204e-06	8.12425
SERPINB2	1.62222	2.58327	5.72288	5.04153e-08	1.46943e-06	7.99215
LMNA	1.50645	5.21329	5.68215	6.1486e-08	1.74865e-06	7.80084
GAS7	1.08808	4.81481	5.66643	6.63667e-08	1.86326e-06	7.72724
CD180	1.26662	3.81839	5.63802	7.61684e-08	2.09898e-06	7.59455
CYTH4	1.17527	5.43432	5.63547	7.71134e-08	2.11968e-06	7.58267
ACSL1	1.09014	5.12714	5.60899	8.76391e-08	2.35965e-06	7.45946
PTK2	1.4277	2.82892	5.59961	9.16948e-08	2.45077e-06	7.4159
EIF4E3	1.11953	4.26642	5.59175	9.52375e-08	2.53104e-06	7.3794
TESPA1	-1.11142	5.2663	-5.5725	1.04477e-07	2.74548e-06	7.29026
TLR2	1.02626	5.06461	5.56927	1.0611e-07	2.77952e-06	7.27533
CES1	1.88002	2.11277	5.56877	1.06368e-07	2.78182e-06	7.273
HSPE1P18	1.11213	1.66015	5.56684	1.07355e-07	2.80458e-06	7.26411
THBS1	1.7011	3.23375	5.54712	1.18011e-07	3.03084e-06	7.17302
PLXNB1	-1.14547	3.03031	-5.5371	1.23809e-07	3.15685e-06	7.12686
RASGRP4	1.05731	5.07049	5.53091	1.27532e-07	3.22988e-06	7.09836
SLC24A4	1.06951	2.32009	5.51553	1.37263e-07	3.45239e-06	7.0276
HLA-DPA1	1.61801	7.22705	5.51064	1.40505e-07	3.52583e-06	7.00515
FCGR1CP	1.01601	1.92753	5.50853	1.41929e-07	3.55726e-06	6.99545
ARHGEF11	1.17606	3.24251	5.50556	1.43951e-07	3.59309e-06	6.98184
TRIB1	1.01247	5.25719	5.48314	1.60179e-07	3.94314e-06	6.87909
DPYSL2	1.30278	4.17732	5.47695	1.64965e-07	4.03782e-06	6.85077
HLA-DRB6	1.33937	3.30333	5.42175	2.14294e-07	5.0065e-06	6.59923
CD74	1.31379	10.4798	5.40864	2.27976e-07	5.2848e-06	6.53975
HLA-DMA	1.10364	6.6939	5.37949	2.61519e-07	5.94996e-06	6.40784
TNS3	1.02651	4.45947	5.37471	2.67453e-07	6.06302e-06	6.38628
PTGS2	1.15176	3.21797	5.31001	3.62047e-07	7.85502e-06	6.09543
CRNDE	-1.4168	3.85207	-5.24894	4.80794e-07	1.00593e-05	5.82316
ST14	1.14261	2.18638	5.22089	5.47301e-07	1.12081e-05	5.69887
MMP17	1.18858	2.97535	5.21714	5.56866e-07	1.13756e-05	5.68225
FCGR3B	1.16392	1.61786	5.21612	5.59467e-07	1.14074e-05	5.67778
SERPINB9	1.07826	3.17656	5.21219	5.69696e-07	1.15729e-05	5.6604
EPS8	1.04476	1.95597	5.20779	5.81354e-07	1.17733e-05	5.64098
OSCAR	1.31746	4.16497	5.14604	7.7168e-07	1.51242e-05	5.36945
EPSTI1	1.0371	2.35385	5.13832	7.99374e-07	1.56018e-05	5.33566
ADGRA2	1.19148	2.96084	5.13737	8.02846e-07	1.5651e-05	5.33151
DHRS9	1.3739	2.96193	5.10732	9.20615e-07	1.76638e-05	5.20036
CABLES1	-1.05196	2.60354	-5.06309	1.12501e-06	2.08206e-05	5.00834
PMS2P8	-1.01276	2.26704	-5.05889	1.14659e-06	2.11471e-05	4.99015
GBP1	1.13797	2.67928	5.05764	1.15305e-06	2.12306e-05	4.98477
MX1	1.16794	3.80311	5.05475	1.16821e-06	2.14742e-05	4.97226
GOLGA8A	-1.26175	5.15802	-5.05235	1.18096e-06	2.16838e-05	4.96187
CACNA2D3	1.02469	1.81672	5.03938	1.25207e-06	2.2773e-05	4.9059
THBS1-AS1	1.05775	1.21926	5.03503	1.27688e-06	2.31601e-05	4.88712
GOLGA8B	-1.18536	5.28682	-5.02278	1.34922e-06	2.43512e-05	4.83438
CCL1	-1.04076	0.848021	-5.01914	1.37151e-06	2.47399e-05	4.8187
CSTA	1.42548	5.402	4.991	1.55604e-06	2.7569e-05	4.69793
HDAC9	1.12462	4.07051	4.97431	1.67659e-06	2.93252e-05	4.62655
PADI4	1.09181	4.21838	4.96375	1.75753e-06	3.04974e-05	4.58147
MS4A4E	1.23962	3.27293	4.91427	2.1901e-06	3.69494e-05	4.37112
GRIK5	-1.06961	3.67985	-4.90132	2.31933e-06	3.87515e-05	4.31634
ADAM8	1.03083	4.78974	4.89761	2.35771e-06	3.93027e-05	4.30066
MARCKS	1.0577	2.64521	4.8771	2.58119e-06	4.26064e-05	4.21415
IL1R2	1.25655	1.32783	4.86443	2.72937e-06	4.47153e-05	4.16084
MRC2	-1.09785	3.00556	-4.85168	2.88674e-06	4.68034e-05	4.10731
SERPINB8	1.01222	4.7338	4.83062	3.16624e-06	5.05613e-05	4.01908
CDKN1A	1.04973	4.31399	4.82208	3.28679e-06	5.21567e-05	3.98341
GPAT3	1.04008	2.52009	4.80081	3.60695e-06	5.63927e-05	3.89471
C1QB	1.50812	2.44226	4.79816	3.64884e-06	5.68864e-05	3.88369
SHTN1	1.07232	1.83289	4.78627	3.84298e-06	5.95163e-05	3.83424
CBX2	-1.00973	3.21013	-4.76018	4.3042e-06	6.56685e-05	3.72613
SIRPB2	1.0401	5.34248	4.75833	4.33891e-06	6.60974e-05	3.71847
HLA-DPB1	1.33097	6.67357	4.75826	4.34036e-06	6.60974e-05	3.71815
SERPINB6	1.07038	5.72612	4.75336	4.43341e-06	6.73272e-05	3.69793
DST	-1.00759	3.45766	-4.75011	4.49637e-06	6.81887e-05	3.68448
GOLGA8O	-1.00447	3.02758	-4.73834	4.73131e-06	7.10626e-05	3.63593
KYNU	1.20281	3.33261	4.73124	4.87868e-06	7.30423e-05	3.60669
CSF1R	1.02945	5.60209	4.71799	5.16584e-06	7.64359e-05	3.55218
PLAAT3	1.01454	1.98806	4.70159	5.54389e-06	8.10439e-05	3.48488
IFITM3	1.41107	5.5464	4.69278	5.7579e-06	8.33245e-05	3.44879
HBEGF	1.0128	3.33498	4.67526	6.20728e-06	8.87665e-05	3.37721
C1QC	1.36498	2.10093	4.64865	6.95541e-06	9.75122e-05	3.26885
BAHCC1	-1.0814	5.6137	-4.63712	7.30588e-06	0.000101559	3.22206
TCN2	1.06624	3.56913	4.62566	7.67129e-06	0.000105699	3.17561
NTNG2	-1.30272	3.80217	-4.59191	8.85204e-06	0.000119267	3.0394
HLA-DQB1	1.5302	4.78658	4.58649	9.0576e-06	0.000121687	3.01757
LINC00482	1.01236	1.30116	4.54907	1.06055e-05	0.000139014	2.86757
AHR	1.10435	5.37077	4.53702	1.11563e-05	0.000144847	2.81945
NT5C3AP2	-1.06694	2.46308	-4.51366	1.23031e-05	0.000157312	2.72648
HLA-DRB5	1.52576	4.94069	4.50492	1.27608e-05	0.000161966	2.69179
SMIM24	-1.17608	6.07276	-4.48193	1.40448e-05	0.00017555	2.60075
OTULINL	1.05884	3.38132	4.46889	1.48271e-05	0.000183788	2.5493
BPI	1.26004	2.46125	4.46594	1.50097e-05	0.000185702	2.53768
VNN1	1.33267	3.10031	4.43897	1.67841e-05	0.000204195	2.43165
C2	1.25094	2.2907	4.37275	2.20366e-05	0.000255962	2.1735
HLA-DQA1	1.35204	4.67175	4.29791	2.9874e-05	0.000330071	1.88538
HLA-DQB1-AS1	1.01467	2.11684	4.27579	3.26631e-05	0.000356096	1.80095
PF4	1.37072	2.77101	4.26381	3.42749e-05	0.000371326	1.75539
MUC19	-1.03584	2.36282	-4.24721	3.66359e-05	0.000392248	1.69241
CYTL1	-1.38275	4.8845	-4.23031	3.91985e-05	0.000415486	1.62852
CPVL	1.17648	4.72573	4.22267	4.04132e-05	0.000426435	1.59968
TRPS1	1.00532	2.79852	4.22213	4.05007e-05	0.000427222	1.59764
KIT	-1.04151	5.35157	-4.16134	5.15546e-05	0.000521226	1.36979
DNM1	-1.00277	4.14567	-4.04767	8.04121e-05	0.000761862	0.950854
ANKRD18B	-1.23602	2.27102	-4.03625	8.4045e-05	0.000790355	0.909269
IGLL1	-1.45202	4.74548	-3.87624	0.000154581	0.00131444	0.336957
BLNK	1.02041	3.21776	3.85939	0.000164655	0.00138575	0.277789
IFI44L	1.10048	2.54956	3.82856	0.000184721	0.00152733	0.170094
SCUBE1	1.04961	2.1931	3.79439	0.000209663	0.00169214	0.0515797
COL4A5	-1.18094	2.36816	-3.67888	0.000319746	0.00241727	-0.342512
MMP8	1.06298	1.67523	3.66552	0.000335531	0.00251557	-0.387426
STAB1	1.38725	5.83417	3.61863	0.000396967	0.00289704	-0.544
CPA3	-1.45071	5.61066	-3.57776	0.000459024	0.00325659	-0.679078
IGFBP2	-1.19791	4.35477	-3.52591	0.000550937	0.00379874	-0.848566
LPO	-1.04379	2.94873	-3.50783	0.000586861	0.00401609	-0.907156
PPBP	1.24235	3.73464	3.44242	0.000736078	0.0048464	-1.11699
IGHA2	1.04257	5.39517	3.41105	0.000819661	0.005299	-1.21645
LTF	1.08515	2.04394	3.31303	0.00114159	0.00695831	-1.52207
AREG	1.12783	3.09521	3.30332	0.00117921	0.00712915	-1.55191
CD96	-1.0317	4.96908	-3.29169	0.00122583	0.00735723	-1.5876
MMP2	-1.03118	3.50981	-3.22542	0.00152571	0.0088188	-1.78867
CLEC11A	-1.00396	6.67807	-3.0708	0.00250968	0.013258	-2.24384
CLEC4O	-1.36728	2.59026	-2.9585	0.00356155	0.0175292	-2.562
DEFA1	1.12056	2.67903	2.85345	0.0048979	0.0226728	-2.84999
DEFA1B	1.15473	2.88702	2.69794	0.00772653	0.0327739	-3.259
