# Supplementary material for: Inflammatory response mediates cross-talk with immune function and reveals clinical features in acute myeloid leukemia
Source: Biosci Rep. 2022 May 10;42(5):BSR20220647. doi: 10.1042/BSR20220647 (PMC9093697; doi:10.1042/BSR20220647)
Supplement: Supplementary Tables S1-S6 [file BSR-2022-0647_supp1.zip › BSR-2022-0647_suppST6.xlsx]

## Sheet: Sheet1
Table S6: Immune function of each patient
id	APC_co_inhibition	APC_co_stimulation	CCR	Check-point	Cytolytic_activity	HLA	Inflammation-promoting	MHC_class_I	Parainflammation	T_cell_co-inhibition	T_cell_co-stimulation	Type_I_IFN_Reponse	Type_II_IFN_Reponse
TCGA-AB-2803	0.12566	0	0.180295	0.17652	0.296944	0.436506	0.340415	0.924278	0.401819	0.327968	0.242598	0.386779	0.360633
TCGA-AB-2805	0.430006	0.358488	0.216034	0.340784	0.453081	0.795259	0.355599	0.948781	0.551737	0.49956	0.281953	0.679027	0.558611
TCGA-AB-2806	0.384896	0.273158	0.153991	0.269628	0.321106	0.666574	0.277455	0.906387	0.341793	0.485993	0.150486	0.36763	0.383244
TCGA-AB-2808	0.417993	0.263652	0.211787	0.300776	0.419972	0.663582	0.311962	0.895831	0.439491	0.410496	0.221131	0.467936	0.553053
TCGA-AB-2810	0.30338	0.17217	0.137515	0.224645	0.571029	0.654231	0.347445	0.91336	0.39621	0.358132	0.175852	0.369295	0.333349
TCGA-AB-2811	0.41844	0.271383	0.233268	0.325725	0.41989	0.784578	0.40864	0.973625	0.473244	0.434085	0.370206	0.49137	0.53006
TCGA-AB-2812	0.296855	0.201081	0.15757	0.207409	0.292529	0.455068	0.267117	0.867424	0.361154	0.358654	0.155544	0.305008	0.603385
TCGA-AB-2813	0.42275	0.313321	0.275092	0.333511	0.509089	0.653731	0.364211	0.942307	0.605508	0.411354	0.309787	0.734066	0.528639
TCGA-AB-2814	0.44131	0.354474	0.192089	0.293123	0.56489	0.448342	0.366492	0.906194	0.402906	0.394121	0.233074	0.412382	0.29947
TCGA-AB-2815	0.46843	0.34215	0.23365	0.324222	0.301122	0.767499	0.28881	0.930156	0.510641	0.435487	0.241661	0.51227	0.44472
TCGA-AB-2816	0.524603	0.383473	0.234266	0.342961	0.395139	0.756658	0.355021	0.960261	0.525393	0.450253	0.304015	0.55142	0.567762
TCGA-AB-2817	0.393281	0.319707	0.219151	0.32193	0.480562	0.795511	0.409052	0.957607	0.521208	0.422363	0.183089	0.559792	0.507929
TCGA-AB-2818	0.441316	0.334576	0.240496	0.305236	0.468207	0.58926	0.358174	0.930396	0.474318	0.43574	0.310624	0.527852	0.626291
TCGA-AB-2819	0.387619	0.319564	0.187224	0.290612	0.464014	0.810098	0.420692	0.952226	0.491283	0.479665	0.261119	0.546398	0.45865
TCGA-AB-2820	0.367282	0.328592	0.21353	0.324247	0.803013	0.674145	0.428607	0.950255	0.388814	0.47756	0.320926	0.402656	0.653092
TCGA-AB-2821	0.376313	0.236113	0.228605	0.308666	0.525133	0.668321	0.354991	0.943073	0.48012	0.438382	0.289713	0.468624	0.575814
TCGA-AB-2822	0.495935	0.204354	0.147692	0.232989	0.393845	0.617093	0.242858	0.899897	0.347452	0.438562	0.195365	0.393989	0.443112
TCGA-AB-2823	0.268424	0.272495	0.187062	0.315331	0.608561	0.479153	0.357535	0.933209	0.374805	0.391673	0.353778	0.421892	0.554162
TCGA-AB-2824	0.392773	0.281222	0.235629	0.28131	0.557088	0.622672	0.451913	0.966415	0.477723	0.409007	0.294439	0.476285	0.626731
TCGA-AB-2825	0.488238	0.386089	0.236369	0.331144	0.403889	0.769137	0.315722	0.950331	0.499602	0.424802	0.282002	0.446118	0.573059
TCGA-AB-2826	0.387905	0.370362	0.220667	0.310528	0.433394	0.683993	0.320602	0.926615	0.487986	0.38323	0.293729	0.491182	0.400413
TCGA-AB-2828	0.418143	0.346501	0.214487	0.342619	0.35994	0.719898	0.286503	0.932228	0.504955	0.444987	0.245332	0.512104	0.508925
TCGA-AB-2830	0.413197	0.301881	0.213399	0.345927	0.642773	0.726686	0.454809	0.933967	0.421201	0.454214	0.380388	0.466634	0.601921
TCGA-AB-2832	0.402047	0.392028	0.170408	0.253527	0.413051	0.873129	0.396893	0.985507	0.46158	0.377186	0.183474	0.699925	0.419283
TCGA-AB-2833	0.461887	0.279104	0.235743	0.338237	0.396381	0.791202	0.250734	0.945394	0.570209	0.480379	0.25721	0.586965	0.479443
TCGA-AB-2834	0.376776	0.280068	0.221188	0.303467	0.295659	0.680063	0.242463	0.945874	0.46401	0.402169	0.272223	0.458661	0.48098
TCGA-AB-2835	0.409152	0.339881	0.217806	0.294768	0.276755	0.684719	0.278993	0.932648	0.503812	0.408183	0.249363	0.399368	0.472781
TCGA-AB-2836	0.470289	0.363861	0.240818	0.344329	0.564007	0.74739	0.376409	0.971444	0.599465	0.486103	0.305212	0.741885	0.583882
TCGA-AB-2837	0.46743	0.358403	0.248944	0.327315	0.482322	0.682249	0.333182	0.950082	0.578294	0.456079	0.277951	0.664359	0.548024
TCGA-AB-2838	0.512948	0.303545	0.276015	0.363978	0.640227	0.696289	0.46547	0.985917	0.625486	0.484632	0.368725	0.787229	0.479283
TCGA-AB-2839	0.435673	0.269964	0.176116	0.230018	0.326419	0.581741	0.270348	0.881801	0.351368	0.426682	0.190983	0.404609	0.73573
TCGA-AB-2840	0.335522	0.34339	0.186448	0.331249	0.450801	0.556825	0.27117	0.90647	0.387994	0.410851	0.362208	0.403391	0.384728
TCGA-AB-2841	0.330083	0.224892	0.212425	0.337302	0.710156	0.51341	0.400914	0.962242	0.401289	0.435942	0.414535	0.482424	0.453542
TCGA-AB-2842	0.44685	0.293817	0.19319	0.224296	0.31934	0.66125	0.315205	0.902038	0.507483	0.29931	0.225714	0.536364	0.388605
TCGA-AB-2843	0.493016	0.390158	0.250098	0.418657	0.744728	0.802609	0.480359	0.972731	0.567177	0.521737	0.377604	0.744774	0.619681
TCGA-AB-2844	0.378065	0.298978	0.202042	0.295218	0.357013	0.664011	0.253166	0.890776	0.415183	0.388588	0.232283	0.408984	0.464751
TCGA-AB-2845	0.413604	0.262411	0.222791	0.348592	0.54346	0.743709	0.37511	0.926267	0.421073	0.506748	0.26647	0.53863	0.518553
TCGA-AB-2846	0.375268	0.323133	0.229475	0.321527	0.436251	0.711548	0.256474	0.921678	0.451913	0.411483	0.245715	0.449509	0.508783
TCGA-AB-2847	0.411176	0.407132	0.212936	0.378046	0.811999	0.776748	0.484018	0.978563	0.400664	0.482859	0.370421	0.418441	0.60388
TCGA-AB-2848	0.404623	0.342994	0.213226	0.324078	0.523121	0.673422	0.363396	0.959924	0.46812	0.462287	0.267546	0.485199	0.495021
TCGA-AB-2849	0.426186	0.329851	0.165182	0.297482	0.455655	0.495049	0.368497	0.990953	0.369149	0.447385	0.273193	0.493872	0.619854
TCGA-AB-2851	0.425855	0.386604	0.253377	0.346179	0.496276	0.706203	0.402624	0.95658	0.530203	0.438916	0.32569	0.556211	0.633374
TCGA-AB-2853	0.43657	0.24801	0.161765	0.198244	0.369111	0.626939	0.324145	0.888177	0.344194	0.402153	0.160423	0.362437	0.633792
TCGA-AB-2854	0.394682	0.289624	0.240468	0.312652	0.366946	0.744472	0.328224	0.924813	0.525425	0.37891	0.281308	0.568547	0.616416
TCGA-AB-2855	0.469563	0.34787	0.167395	0.282688	0.324388	0.675816	0.267914	0.939804	0.393578	0.388204	0.181255	0.39636	0.488855
TCGA-AB-2856	0.385924	0.323953	0.231091	0.352172	0.493224	0.777872	0.38428	0.957352	0.473385	0.436935	0.302959	0.457687	0.588291
TCGA-AB-2857	0.490353	0.341678	0.268219	0.384913	0.805919	0.732318	0.511612	0.953727	0.47219	0.516607	0.421785	0.501355	0.505426
TCGA-AB-2858	0.389088	0.309462	0.19184	0.290589	0.408698	0.754054	0.33632	0.958258	0.380428	0.469988	0.308979	0.478701	0.433213
TCGA-AB-2859	0.477644	0.239058	0.232005	0.341356	0.658042	0.632195	0.497148	0.969399	0.473617	0.505576	0.446312	0.629745	0.803217
TCGA-AB-2860	0.490931	0.315117	0.263505	0.3966	0.818744	0.642046	0.539222	0.974755	0.556697	0.521798	0.444468	0.595779	0.585286
TCGA-AB-2861	0.366001	0.3774	0.200459	0.298616	0.482432	0.709608	0.372143	0.925066	0.432411	0.343615	0.244561	0.382136	0.491028
TCGA-AB-2862	0.311315	0.294749	0.192515	0.325544	0.657586	0.606353	0.35561	0.937215	0.337685	0.383717	0.434509	0.3905	0.418687
TCGA-AB-2863	0.420395	0.181832	0.158101	0.246365	0.180743	0.544419	0.16709	0.937799	0.45725	0.415286	0.154755	0.484247	0.462115
TCGA-AB-2865	0.57652	0.348354	0.238467	0.411912	0.612944	0.820815	0.469269	0.995101	0.607243	0.568229	0.3205	0.83548	0.644021
TCGA-AB-2866	0.423457	0.364428	0.215159	0.356314	0.630009	0.767329	0.41624	0.953819	0.486012	0.451853	0.30663	0.549911	0.47568
TCGA-AB-2867	0.382962	0.288359	0.22629	0.345235	0.716657	0.669758	0.421124	0.931738	0.408355	0.478415	0.378396	0.426339	0.602652
TCGA-AB-2868	0.471589	0.299198	0.225136	0.377234	0.854778	0.695182	0.469823	0.968519	0.448128	0.50492	0.468807	0.591322	0.486361
TCGA-AB-2869	0.386938	0.253973	0.190103	0.305227	0.677532	0.621549	0.402825	0.972229	0.371979	0.422687	0.351677	0.428637	0.626002
TCGA-AB-2870	0.478005	0.39321	0.241749	0.378283	0.531585	0.776805	0.38405	0.947322	0.536939	0.477526	0.328192	0.590695	0.490213
TCGA-AB-2871	0.415424	0.300905	0.200767	0.345686	0.83463	0.673069	0.469008	0.954115	0.3413	0.530789	0.475757	0.450456	0.664948
TCGA-AB-2872	0.339768	0.10679	0.143657	0.19706	0.353398	0.51781	0.239544	0.917185	0.352344	0.359772	0.167066	0.305543	0.241802
TCGA-AB-2873	0.434703	0.347446	0.259703	0.341302	0.507757	0.671955	0.283733	0.931663	0.514826	0.423857	0.325662	0.463528	0.58101
TCGA-AB-2874	0.367334	0.158006	0.163904	0.271801	0.366998	0.691645	0.191199	0.900516	0.357517	0.37391	0.214265	0.337642	0.389569
TCGA-AB-2875	0.405074	0.339582	0.180111	0.340074	0.612631	0.796445	0.417628	0.951783	0.404344	0.510836	0.315874	0.439427	0.574487
TCGA-AB-2876	0.432837	0.197866	0.184205	0.309182	0.481933	0.73209	0.345481	0.912994	0.366827	0.529386	0.200481	0.410154	0.533082
TCGA-AB-2877	0.266827	0.245242	0.130505	0.230909	0.480751	0.373707	0.326452	0.86178	0.300203	0.322614	0.288676	0.394877	0.389428
TCGA-AB-2878	0.424948	0.260907	0.233245	0.316864	0.623684	0.700353	0.408672	0.920778	0.451351	0.432514	0.388381	0.457229	0.663963
TCGA-AB-2879	0.359786	0.204288	0.121527	0.185537	0.324535	0.338879	0.271515	0.887489	0.331999	0.298407	0.192457	0.418742	0.572091
TCGA-AB-2880	0.423758	0.212505	0.19936	0.321842	0.565388	0.729029	0.358111	0.931641	0.406462	0.448276	0.204043	0.471484	0.520329
TCGA-AB-2881	0.428979	0.331065	0.215974	0.361148	0.639261	0.751446	0.433356	0.961298	0.442252	0.511152	0.337819	0.473899	0.555109
TCGA-AB-2882	0.507697	0.362062	0.292307	0.420386	0.881009	0.685833	0.579879	0.987182	0.566679	0.56341	0.458666	0.687951	0.625354
TCGA-AB-2883	0.301248	0.274631	0.168152	0.212588	0.451721	0.681719	0.346417	0.921473	0.400051	0.333518	0.153291	0.396961	0.388687
TCGA-AB-2884	0.450874	0.333931	0.227812	0.336377	0.419586	0.651597	0.329072	0.94107	0.481863	0.467872	0.347501	0.427714	0.650692
TCGA-AB-2885	0.349358	0.254747	0.19329	0.292668	0.617042	0.682735	0.405804	0.969905	0.429339	0.426545	0.306166	0.507751	0.545817
TCGA-AB-2886	0.388084	0.262717	0.162311	0.284626	0.442946	0.789052	0.405251	0.96856	0.407386	0.45188	0.21388	0.508461	0.462458
TCGA-AB-2887	0.38598	0.301777	0.158762	0.287261	0.456735	0.701172	0.341859	0.972667	0.3861	0.375862	0.183376	0.471349	0.460698
TCGA-AB-2889	0.410978	0.321204	0.21932	0.335679	0.461378	0.72659	0.338064	0.941663	0.499427	0.457092	0.229146	0.517724	0.497708
TCGA-AB-2890	0.477043	0.318584	0.24103	0.383411	0.874925	0.711421	0.520548	0.974901	0.474021	0.520501	0.436324	0.571008	0.654976
TCGA-AB-2891	0.483093	0.310144	0.240382	0.394105	0.351003	0.729626	0.230688	0.950421	0.477036	0.499733	0.353711	0.501723	0.470835
TCGA-AB-2892	0.419275	0.324237	0.224215	0.339786	0.421793	0.653551	0.283704	0.927954	0.468133	0.442413	0.259719	0.452223	0.494197
TCGA-AB-2893	0.382041	0.43792	0.24251	0.330468	0.442454	0.746291	0.380909	0.948928	0.5414	0.386899	0.233407	0.47794	0.451092
TCGA-AB-2894	0.405447	0.370804	0.172719	0.280414	0.654068	0.775477	0.423033	0.930063	0.367248	0.404652	0.264966	0.397698	0.395692
TCGA-AB-2895	0.382414	0.22317	0.149816	0.241561	0.281443	0.572564	0.24004	0.91875	0.33867	0.357564	0.228405	0.411251	0.724294
TCGA-AB-2896	0.410293	0.294925	0.176073	0.306084	0.403677	0.733098	0.32836	0.920832	0.372319	0.423545	0.28547	0.458876	0.646668
TCGA-AB-2897	0.255782	0.172796	0.144417	0.21536	0.492332	0.448945	0.282021	0.892959	0.334609	0.320825	0.201707	0.293994	0.337497
TCGA-AB-2898	0.345275	0.15825	0.191869	0.248499	0.524651	0.561684	0.358607	0.951833	0.41911	0.371835	0.27217	0.414827	0.428438
TCGA-AB-2899	0.455411	0.394181	0.243362	0.370565	0.613546	0.764477	0.459604	0.964477	0.512399	0.451202	0.31926	0.538988	0.505249
TCGA-AB-2900	0.497116	0.239387	0.212003	0.249767	0.336978	0.606185	0.320552	0.922225	0.483602	0.410428	0.216072	0.441598	0.495465
TCGA-AB-2901	0.405259	0.205418	0.173237	0.25021	0.413124	0.442122	0.277001	0.880174	0.380912	0.367434	0.214341	0.347442	0.488264
TCGA-AB-2903	0.360537	0.171603	0.113095	0.22004	0.34462	0.299179	0.264542	0.861844	0.349671	0.316113	0.162763	0.466482	0.454501
TCGA-AB-2904	0.428199	0.322423	0.202681	0.355028	0.629246	0.586435	0.392192	0.943493	0.402976	0.461868	0.390464	0.413301	0.611145
TCGA-AB-2908	0.328332	0.307967	0.23304	0.390366	0.661388	0.63635	0.415796	0.970658	0.470726	0.483399	0.421274	0.566546	0.605282
TCGA-AB-2910	0.303899	0.267774	0.182775	0.20158	0.427922	0.604204	0.318766	0.969603	0.412527	0.255008	0.160554	0.370321	0.363501
TCGA-AB-2911	0.420214	0.372554	0.254369	0.336099	0.536202	0.698219	0.42353	0.945834	0.554812	0.464196	0.330963	0.603653	0.525497
TCGA-AB-2912	0.480996	0.311121	0.197331	0.288499	0.343797	0.677031	0.318161	0.907529	0.479024	0.425282	0.152475	0.398941	0.534634
TCGA-AB-2913	0.407617	0.218992	0.147703	0.233636	0.3926	0.499472	0.242021	0.869357	0.325791	0.427471	0.222267	0.474367	0.697927
TCGA-AB-2914	0.407463	0.341773	0.193189	0.315397	0.447016	0.670996	0.357823	0.914144	0.426925	0.438871	0.234056	0.457402	0.456291
TCGA-AB-2915	0.510838	0.316446	0.257028	0.369459	0.723723	0.769011	0.430199	0.962703	0.473978	0.521913	0.412732	0.567426	0.577948
TCGA-AB-2916	0.504074	0.318555	0.260214	0.359661	0.679268	0.735908	0.368731	0.955336	0.53417	0.521946	0.434802	0.596351	0.581849
TCGA-AB-2917	0.453779	0.331656	0.184603	0.278491	0.370544	0.573376	0.285519	0.972173	0.417652	0.404821	0.204033	0.51855	0.493133
TCGA-AB-2918	0.466315	0.299717	0.181986	0.309712	0.166387	0.749891	0.244748	0.916067	0.395666	0.398397	0.232745	0.376742	0.59289
TCGA-AB-2919	0.341518	0.203146	0.134379	0.202358	0.304298	0.451672	0.266959	0.903344	0.308583	0.334934	0.205877	0.391773	0.343956
TCGA-AB-2920	0.131819	0.28157	0.19075	0.323671	0.462841	0.656103	0.279697	0.936254	0.37723	0.505689	0.355078	0.353452	0.383965
TCGA-AB-2921	0.460316	0.333143	0.212529	0.323813	0.416303	0.781102	0.343528	0.949242	0.46016	0.448775	0.290772	0.505811	0.561649
TCGA-AB-2924	0.405259	0.340139	0.214015	0.298749	0.348133	0.678581	0.312936	0.925455	0.434884	0.423603	0.295417	0.468708	0.572309
TCGA-AB-2925	0.388841	0.365753	0.215801	0.271942	0.294289	0.708506	0.309172	0.934834	0.462793	0.330051	0.191325	0.45009	0.495205
TCGA-AB-2927	0.446641	0.364107	0.272765	0.397388	0.618831	0.811885	0.45023	0.976097	0.507909	0.510901	0.361712	0.560693	0.528637
TCGA-AB-2928	0.406759	0.207481	0.116291	0.249307	0.346393	0.685766	0.278464	0.913434	0.317657	0.455311	0.0963078	0.344395	0.454734
TCGA-AB-2929	0.404807	0.409576	0.241171	0.388387	0.678702	0.70474	0.468193	0.972216	0.504881	0.49215	0.360805	0.648365	0.6221
TCGA-AB-2930	0.451021	0.30054	0.178174	0.310313	0.457912	0.790981	0.362958	0.94514	0.411296	0.425151	0.223363	0.452011	0.502287
TCGA-AB-2931	0.40372	0.284924	0.189	0.285224	0.450565	0.658832	0.317025	0.949531	0.400683	0.40737	0.268267	0.444771	0.607965
TCGA-AB-2932	0.460712	0.372593	0.23564	0.270213	0.367386	0.696917	0.371217	0.960215	0.541906	0.378585	0.192002	0.532339	0.471935
TCGA-AB-2933	0.408026	0.362048	0.230457	0.333341	0.52716	0.767065	0.374562	0.974419	0.537446	0.483084	0.239494	0.642299	0.454982
TCGA-AB-2934	0.528516	0.357713	0.245166	0.3798	0.459579	0.766003	0.406223	0.960614	0.547378	0.485722	0.358669	0.652213	0.673331
TCGA-AB-2935	0.455056	0.345061	0.260212	0.383662	0.870205	0.627735	0.518375	0.972966	0.516151	0.532917	0.422913	0.500331	0.547154
TCGA-AB-2936	0.416064	0.347392	0.210743	0.355625	0.698271	0.748018	0.406265	0.956922	0.40671	0.502415	0.385746	0.526315	0.576474
TCGA-AB-2937	0.366361	0.352047	0.174143	0.336632	0.475969	0.819559	0.325253	0.979438	0.442791	0.483927	0.232231	0.526747	0.591783
TCGA-AB-2938	0.591159	0.278339	0.251551	0.36589	0.682203	0.644925	0.468457	0.961218	0.520254	0.446389	0.433156	0.587477	0.728642
TCGA-AB-2939	0.369781	0.351077	0.190566	0.342256	0.373052	0.583735	0.294615	0.881975	0.402646	0.454583	0.250912	0.370742	0.531209
TCGA-AB-2940	0.466019	0.302106	0.224039	0.337716	0.61622	0.633793	0.382703	0.929502	0.401694	0.450691	0.303915	0.466982	0.529431
TCGA-AB-2941	0.435869	0.204008	0.175244	0.254153	0.328644	0.503131	0.230388	0.966435	0.378029	0.351165	0.32522	0.408603	0.504263
TCGA-AB-2942	0.455312	0.326708	0.197971	0.334431	0.504514	0.719248	0.301382	0.931811	0.430692	0.469442	0.249314	0.448836	0.49274
TCGA-AB-2943	0.392799	0.370486	0.234851	0.415458	0.862095	0.719519	0.463376	0.9688	0.42562	0.542887	0.517807	0.501877	0.612233
TCGA-AB-2944	0.376386	0.316131	0.192302	0.336536	0.27907	0.723969	0.277773	0.919822	0.447594	0.448568	0.267228	0.500178	0.642212
TCGA-AB-2946	0.465585	0.254066	0.213949	0.314029	0.45992	0.750286	0.37161	0.921201	0.431765	0.450984	0.228887	0.509373	0.555046
TCGA-AB-2948	0.407793	0.347731	0.237343	0.34196	0.454803	0.810389	0.31974	0.940372	0.480473	0.459465	0.339289	0.50944	0.525618
TCGA-AB-2949	0.411012	0.30985	0.188863	0.322653	0.362195	0.730976	0.314192	0.94778	0.448065	0.477947	0.158042	0.513894	0.558929
TCGA-AB-2950	0.389623	0.293309	0.165808	0.262889	0.411653	0.718494	0.340212	0.948478	0.371576	0.419989	0.18307	0.402441	0.482415
TCGA-AB-2952	0.425629	0.403983	0.2679	0.447491	0.600519	0.758831	0.409419	0.970427	0.559647	0.510139	0.495304	0.643283	0.56995
TCGA-AB-2954	0.483934	0.327758	0.201123	0.334816	0.358861	0.752907	0.267487	0.920214	0.470772	0.435054	0.235838	0.448164	0.510374
TCGA-AB-2955	0.493267	0.239328	0.119418	0.312488	0.593364	0.626882	0.266952	0.924738	0.250631	0.486336	0.23857	0.397114	0.548044
TCGA-AB-2956	0.435062	0.449051	0.20931	0.310786	0.451843	0.63361	0.403384	0.951784	0.518888	0.398064	0.211706	0.43534	0.507307
TCGA-AB-2959	0.514151	0.367985	0.205157	0.342563	0.695349	0.773172	0.451525	0.95405	0.459013	0.532004	0.294406	0.62358	0.518418
TCGA-AB-2963	0.385117	0.165042	0.178023	0.197946	0.228266	0.557844	0.24273	0.886582	0.418203	0.362668	0.199521	0.457958	0.482671
TCGA-AB-2964	0.411898	0.187068	0.152487	0.270166	0.493356	0.503839	0.275966	0.879382	0.357757	0.450139	0.237658	0.390165	0.456508
TCGA-AB-2965	0.446835	0.36714	0.217823	0.286851	0.34127	0.676745	0.324436	0.932768	0.478345	0.378508	0.248544	0.476133	0.642897
TCGA-AB-2966	0.452502	0.3161	0.150288	0.349938	0.614962	0.642841	0.35042	0.956933	0.432862	0.505549	0.308859	0.712244	0.516043
TCGA-AB-2967	0.388334	0.284501	0.217197	0.25977	0.282457	0.631784	0.298687	0.902952	0.440259	0.373428	0.255129	0.434025	0.652659
TCGA-AB-2969	0.397274	0.432326	0.226362	0.294635	0.305375	0.771166	0.378212	0.944715	0.540551	0.342597	0.219208	0.521512	0.458346
TCGA-AB-2970	0.468458	0.280501	0.22794	0.345849	0.421822	0.787272	0.354831	0.939693	0.469179	0.504825	0.270344	0.487418	0.658147
TCGA-AB-2971	0.424672	0.295439	0.219395	0.325181	0.587557	0.718883	0.47699	0.969323	0.496575	0.449671	0.346351	0.472725	0.495818
TCGA-AB-2972	0.343566	0.211749	0.159786	0.255548	0.567646	0.484475	0.358087	0.947592	0.34434	0.40717	0.330648	0.43315	0.502375
TCGA-AB-2973	0.526066	0.429222	0.241724	0.374682	0.620436	0.715241	0.438703	0.961248	0.531623	0.493851	0.387699	0.542132	0.475639
TCGA-AB-2975	0.450794	0.135557	0.145762	0.206698	0.540299	0.667661	0.319655	0.919947	0.342387	0.436724	0.187464	0.372747	0.475206
TCGA-AB-2976	0.405129	0.242948	0.173393	0.240644	0.312325	0.554582	0.233831	0.859529	0.333751	0.404265	0.254824	0.360219	0.60508
TCGA-AB-2977	0.407379	0.351987	0.253954	0.386955	0.463133	0.732486	0.34463	0.95045	0.509562	0.505373	0.418609	0.569003	0.525732
TCGA-AB-2978	0.447152	0.220506	0.220013	0.305242	0.602401	0.751103	0.368968	0.966691	0.464159	0.469657	0.328285	0.525631	0.573543
TCGA-AB-2979	0.323043	0.261369	0.209652	0.362189	0.543038	0.767722	0.411493	0.954071	0.398399	0.500574	0.292865	0.453451	0.551892
TCGA-AB-2980	0.368157	0.243305	0.181587	0.308403	0.536877	0.394875	0.261273	0.92344	0.345124	0.394558	0.414482	0.381342	0.501557
TCGA-AB-2981	0.633538	0.421622	0.271976	0.394668	0.544181	0.825539	0.473533	1	0.629489	0.509758	0.297777	0.709593	0.559292
TCGA-AB-2983	0.449881	0.314959	0.211059	0.3022	0.347722	0.771041	0.338056	0.912856	0.440791	0.428548	0.227272	0.505497	0.617761
TCGA-AB-2984	0.359969	0.237047	0.157719	0.22853	0.380849	0.401815	0.256674	0.841884	0.344552	0.320799	0.15738	0.314607	0.464065
TCGA-AB-2985	0.464049	0.463572	0.297594	0.408256	0.748468	0.788055	0.542443	0.961931	0.564148	0.510296	0.404251	0.538954	0.494552
TCGA-AB-2986	0.43574	0.305401	0.182845	0.286218	0.575729	0.648002	0.453311	0.926488	0.414433	0.406146	0.335069	0.503596	0.603386
TCGA-AB-2987	0.541979	0.434854	0.33124	0.449011	0.86378	0.806536	0.587082	0.973705	0.663757	0.584469	0.471263	0.654845	0.530357
TCGA-AB-2988	0.445416	0.283847	0.177269	0.306116	0.389599	0.647075	0.326899	0.907778	0.394052	0.426677	0.291008	0.446515	0.647603
TCGA-AB-2990	0.370933	0.287217	0.182368	0.266707	0.518854	0.522985	0.396061	0.897184	0.346343	0.404105	0.262233	0.394771	0.243763
TCGA-AB-2991	0.364851	0.340362	0.210245	0.364445	0.623109	0.610176	0.438815	0.974714	0.437692	0.471941	0.375321	0.443253	0.394708
TCGA-AB-2993	0.376857	0.210286	0.151062	0.217839	0.208508	0.450909	0.223462	0.890086	0.338207	0.351036	0.173554	0.361482	0.584271
TCGA-AB-2994	0.321098	0.269456	0.232474	0.348735	0.663815	0.61006	0.450961	0.945104	0.414522	0.458121	0.447345	0.421758	0.52497
TCGA-AB-2995	0.477385	0.281804	0.203495	0.332276	0.820988	0.697279	0.454544	0.958542	0.382669	0.498076	0.389299	0.494643	0.760276
TCGA-AB-2996	0.489243	0.284681	0.22094	0.308361	0.496169	0.730079	0.312087	0.952172	0.480837	0.442249	0.261612	0.495921	0.553517
TCGA-AB-2998	0.355487	0.31869	0.18731	0.337212	0.480807	0.594569	0.261136	0.950426	0.368064	0.390653	0.346339	0.413465	0.275058
TCGA-AB-2999	0.314675	0.238065	0.214376	0.309103	0.571505	0.492829	0.369085	0.94778	0.363094	0.436535	0.426596	0.42573	0.358709
TCGA-AB-3000	0.409091	0.23049	0.178247	0.32118	0.47701	0.753002	0.35341	0.938743	0.420074	0.453893	0.17244	0.507461	0.523022
TCGA-AB-3002	0.431857	0.288186	0.224557	0.320517	0.486434	0.79739	0.342825	0.939411	0.482077	0.404239	0.274763	0.493438	0.572557
TCGA-AB-3005	0.419618	0.37959	0.209239	0.329929	0.499143	0.822262	0.446393	0.983403	0.460825	0.448219	0.255385	0.549912	0.386178
TCGA-AB-3006	0.459887	0.226969	0.172902	0.269018	0.419619	0.625854	0.317296	0.932327	0.372439	0.450422	0.292498	0.41665	0.64576
TCGA-AB-3007	0.279505	0.215652	0.158991	0.285235	0.526839	0.471829	0.285092	0.960925	0.312515	0.3643	0.37926	0.352419	0.431281
TCGA-AB-3008	0.506745	0.281386	0.181528	0.329137	0.503722	0.650161	0.383157	0.95581	0.412069	0.467302	0.189783	0.439025	0.533469
TCGA-AB-3009	0.382782	0.339153	0.182656	0.318259	0.434261	0.614673	0.270909	0.889918	0.328388	0.471805	0.225422	0.394843	0.621389
TCGA-AB-3011	0.317442	0.20347	0.141714	0.231879	0.283416	0.489083	0.213655	0.873837	0.315365	0.358177	0.184008	0.375403	0.560049
TCGA-AB-3012	0.344757	0.220115	0.207245	0.261508	0.443424	0.524517	0.298969	0.946499	0.41121	0.380599	0.253793	0.431421	0.476311
